# Supplementary material for: Surges in volcanic activity on the Moon about two billion years ago
Source: Nat Commun. 2023 Jun 22;14:3734. doi: 10.1038/s41467-023-39418-0 (PMC10287643; doi:10.1038/s41467-023-39418-0)
Supplement: Supplementary file 3 — Supplementary Data 1 [file 41467_2023_39418_MOESM3_ESM.xlsx]

## Sheet: Subophitic
	Weight								StdDev
EMPA profiles	MgO (wt.%)	FeO (wt.%)	SiO2 (wt.%)	Ca (ppm)	Mn (ppm)	Al (ppm)	Total	Fo (mol%)	Fo (%)	Mg (wt.%)	Fe (wt.%)	Si (wt.%)	Ca (ppm)	Mn (ppm)	Al (ppm)	Distance (µm)
103-001, 005#ol2-line1	24.5026	38.0973	34.2522	2579.29	2961.48	148.235	97.6402	53.4682	0.869994	0.2404	0.1904	0.15	38.6893	73	12	0
103-001, 005#ol2-line2	24.8578	37.7318	34.525	2664.29	2956.06	158.294	97.92	54.0656	0.877605	0.2433	0.1901	0.1515	39.9643	73	13	8.06
103-001, 005#ol2-line3	24.98	37.8704	34.4991	2744.29	2973.87	138.706	98.1722	54.0963	0.875963	0.2439	0.1904	0.1513	41.1643	73	12	16.12
103-001, 005#ol2-line4	25.206	37.728	34.8328	2802.86	2923.52	102.176	98.5622	54.4133	0.875345	0.2445	0.1895	0.1517	42.0429	72	12	24.18
103-001, 005#ol2-line5	25.1701	37.9271	34.8214	2742.86	2984.72	164.118	98.7224	54.2474	0.874992	0.2448	0.1904	0.152	41.1429	74	13	32.24
103-001, 005#ol2-line6	25.2222	37.8423	34.8947	2529.29	2975.42	170.471	98.7676	54.3542	0.875619	0.245	0.1902	0.1522	37.9393	74	13	40.3
103-001, 005#ol2-line7	24.5749	39.1861	35.0331	2517.14	2964.58	388.059	99.6154	52.8399	0.865444	0.2427	0.1952	0.1531	37.7571	74	15	56.42
103-001, 005#ol2-line8	23.3265	40.3494	34.7614	2663.57	2993.24	383.294	99.2996	50.8081	0.852139	0.2359	0.1988	0.1523	39.9536	74	14	64.48
103-001, 005#ol2-line9	22.9099	41.1956	34.8443	2668.57	3169.08	213.882	99.7875	49.8388	0.846752	0.2347	0.2021	0.1531	40.0286	77	13	72.54
103-001, 005#ol2-line10	20.8338	43.6768	34.308	2527.86	3282.18	232.412	99.6755	46.0104	0.815654	0.2227	0.2093	0.1512	37.9179	79	14	80.6
103-001, 005#ol2-line11	18.7163	46.1244	33.9237	2650.71	3540.92	178.941	99.6311	42.0278	0.788381	0.2117	0.2178	0.1511	39.7607	84	14	88.66
103-001, 005#ol2-line12	16.6814	48.3155	33.3368	2682.86	3789.58	108.529	99.2251	38.151	0.755168	0.1991	0.2242	0.1493	40.2429	88	13	96.72
103-001, 005#ol2-line13	15.0892	50.3122	33.1663	2812.86	3887.96	100.059	99.4889	34.8883	0.723576	0.1887	0.2298	0.1485	42.1929	88	13	104.78
103-001, 005#ol2-line14	13.9739	51.5956	33.1099	3194.29	4235.77	104.294	99.7084	32.6088	0.704736	0.1821	0.2342	0.1486	47.9143	95	14	112.84
103-001, 005#ol2-line15	12.5373	53.5743	32.6752	2762.14	4422.46	236.118	99.7976	29.4829	0.67353	0.1727	0.2404	0.1478	41.4321	98	15	120.9
406-004, 012#ol1-line1	21.8724	42.3468	34.063	2395.71	3107.89	162.529	99.0568	47.9923	0.73943	0.2032	0.1451	0.1309	35.9357	69	11	0
406-004, 012#ol1-line2	21.6589	42.543	34.2833	2397.86	3139.65	283.235	99.2902	47.6322	0.739293	0.2027	0.1461	0.1318	35.9679	69	12	7.8
406-004, 012#ol1-line3	21.6577	43.4193	34.1368	2352.14	3174.51	161.471	100.011	47.1225	0.731783	0.2028	0.1473	0.1314	35.2821	70	11	23.4
406-004, 012#ol1-line4	21.1207	43.2837	33.9516	2290.71	3174.51	152.471	99.1371	46.5752	0.730337	0.1997	0.147	0.1309	34.3607	70	11	31.2
406-004, 012#ol1-line5	20.6965	43.6213	33.6834	2255	3235.7	176.294	98.7847	45.8777	0.724219	0.197	0.1472	0.13	33.825	71	11	39
406-004, 012#ol1-line6	20.5664	44.2514	33.7446	2211.43	3268.24	141.353	99.33	45.3655	0.717371	0.1961	0.1479	0.1299	33.1714	71	11	46.8
406-004, 012#ol1-line7	20.0633	44.457	33.7559	2181.43	3292.25	148.765	99.0538	44.6378	0.713233	0.1933	0.1482	0.1299	32.7214	72	11	54.6
406-004, 012#ol1-line8	19.7323	45.2234	33.6544	2162.86	3342.61	123.353	99.3967	43.8059	0.709104	0.1926	0.1504	0.1304	32.4429	73	11	62.4
406-004, 012#ol1-line9	19.1666	46.1592	33.6228	2200.71	3373.59	126	99.7571	42.5897	0.696129	0.1889	0.1513	0.1299	33.0107	73	11	70.2
406-004, 012#ol1-line10	18.9479	46.4216	33.3711	2311.43	3437.89	132.353	99.5284	42.171	0.693182	0.1878	0.1517	0.1293	34.6714	74	11	78
406-004, 012#ol1-line11	18.1756	46.8698	33.0835	2280.71	3509.15	79.4118	98.943	40.9271	0.684143	0.1832	0.1521	0.1285	34.2107	75	11	85.8
406-004, 012#ol1-line12	17.4844	47.4672	32.9675	2462.86	3609.86	189.529	98.7659	39.6896	0.674626	0.1792	0.153	0.1282	36.9429	77	11	93.6
406-004, 012#ol1-line13	17.0462	47.9872	32.9196	2496.43	3682.68	66.1765	98.81	38.8246	0.668199	0.1769	0.1541	0.1282	37.4464	78	10	101.4
406-004, 012#ol1-line14	16.7867	48.3667	32.4182	2495.71	3599.79	65.6471	98.4353	38.2746	0.664	0.1756	0.1546	0.1271	37.4357	77	10	109.2
406-004, 012#ol1-line15	16.5816	48.59	32.4991	2458.57	3633.1	65.1176	98.5207	37.8761	0.659154	0.174	0.1545	0.127	36.8786	77	10	117
103-025, 009#ol1-line1	16.1269	49.4086	32.829	2525.71	3704.37	85.2353	99.2186	36.8346	0.770846	0.2035	0.2521	0.2605	38	86	17	0
103-025, 009#ol1-line2	15.4143	49.9102	32.8602	2568.57	3744.65	95.2941	99.0723	35.5577	0.763222	0.1995	0.2536	0.2605	39	86	17	7.84
103-025, 009#ol1-line3	14.9162	50.3784	32.735	2597.86	3750.07	70.4118	98.9462	34.597	0.755861	0.1965	0.2548	0.2595	39	87	17	15.68
103-025, 009#ol1-line4	14.6707	51.0339	32.8717	2607.14	3819.01	57.1765	99.4504	33.9321	0.746067	0.1945	0.2561	0.26	39	87	17	23.52
103-025, 009#ol1-line5	14.1128	51.8254	32.6101	2630.71	3921.27	68.2941	99.4529	32.7287	0.736516	0.1915	0.2586	0.2584	40	89	17	31.36
103-025, 009#ol1-line6	13.0828	52.5046	32.5356	2607.14	3854.65	62.4706	99.0032	30.8042	0.725528	0.1858	0.2615	0.2582	39	87	17	39.2
103-025, 009#ol1-line7	12.5217	53.41	32.2753	2742.86	4032.04	50.2941	99.124	29.5208	0.713555	0.1825	0.2641	0.2564	41	91	18	47.04
103-025, 009#ol1-line8	11.9826	54.2552	32.4749	2832.86	4155.21	55.0588	99.6607	28.2939	0.700569	0.1789	0.2663	0.2574	42	91	18	54.88
103-025, 009#ol1-line9	11.7164	54.6227	33.6062	2848.57	4104.86	61.4118	100.891	27.7049	0.695689	0.1774	0.2685	0.2651	42	90	17	70.56
103-025, 009#ol1-line10	9.8685	56.6421	31.6535	2935.71	4211.76	51.3529	99.1323	23.7381	0.655438	0.1643	0.2737	0.2522	43	92	17	78.4
103-025, 009#ol1-line11	9.4489	56.8797	31.895	3140.71	4517.75	47.6471	99.2635	22.8866	0.648339	0.1614	0.275	0.2539	46	96	18	86.24
103-025, 009#ol1-line12	7.5935	58.7333	31.639	3320	4513.1	56.6471	99.0412	18.7643	0.6012	0.1467	0.2809	0.2522	48	94	18	101.92
103-025, 009#ol1-line13	7.6221	58.7324	31.6944	3401.43	4539.44	58.2353	99.1336	18.8219	0.601602	0.1469	0.2809	0.2526	49	95	18	109.76
103-025, 009#ol1-line14	6.952	59.2934	31.7793	3598.57	4813.66	66.7059	99.174	17.3195	0.582562	0.141	0.2828	0.2532	51	98	18	117.6
103-025, 009#ol1-line15	6.975	59.7193	31.9685	3489.29	4799.72	87.8824	99.8089	17.2643	0.579204	0.1411	0.2836	0.2542	50	97	18	125.44
103-025, 009#ol1-line16	6.9201	59.8214	32.1014	3582.86	4778.03	78.8824	99.9988	17.1275	0.577119	0.1406	0.284	0.255	51	97	18	133.28
103-025, 009#ol2-line1	16.1628	49.5801	32.6036	2550.71	3719.86	68.2941	99.2035	36.8057	0.767398	0.2032	0.252	0.2587	39	87	18	0
103-025, 009#ol2-line2	15.2578	50.2357	32.8627	2494.29	3550.99	71.4706	99.2219	35.1758	0.757418	0.1981	0.2541	0.2602	38	84	17	7.55
103-025, 009#ol2-line3	14.7522	50.5145	32.8692	2585.71	3790.35	70.9412	99.0221	34.2865	0.756633	0.1963	0.256	0.2607	39	88	18	15.1
103-025, 009#ol2-line4	14.5549	51.1651	32.7124	2584.29	3853.1	71.4706	99.3361	33.6972	0.744879	0.194	0.2566	0.259	40	90	18	22.65
103-025, 009#ol2-line5	14.0441	51.7029	32.835	2582.14	3873.24	67.2353	99.4615	32.6733	0.741569	0.1922	0.2592	0.2602	39	88	17	30.2
103-025, 009#ol2-line6	13.6603	51.929	32.4649	2610	3924.37	67.7647	98.9441	31.9718	0.733613	0.189	0.2591	0.2575	40	91	18	37.75
103-025, 009#ol2-line7	13.2627	52.5693	32.3462	2634.29	3871.69	58.2353	99.062	31.0697	0.726905	0.1871	0.2614	0.2568	40	88	17	45.3
103-025, 009#ol2-line8	13.2639	52.3205	32.7585	2701.43	3980.92	55.5882	99.2797	31.1733	0.727705	0.1867	0.2606	0.2595	40	89	17	52.85
103-025, 009#ol2-line9	13.5593	52.209	32.8931	2736.43	3935.21	58.2353	99.5683	31.6941	0.73227	0.1889	0.2606	0.2605	41	89	18	60.4
103-025, 009#ol2-line10	13.8391	52.0512	32.9552	2742.86	3851.55	56.6471	99.7429	32.2039	0.739041	0.1915	0.2611	0.2614	41	88	17	67.95
103-025, 009#ol2-line11	14.1033	51.8159	32.9953	2818.57	3985.56	65.1176	99.8406	32.7179	0.739463	0.1922	0.2596	0.2612	42	90	18	75.5
103-025, 009#ol2-line12	14.6221	51.2026	33.2673	2800.71	3876.34	72.5294	100.024	33.7838	0.749875	0.1957	0.2584	0.2634	42	90	18	83.05
103-025, 009#ol2-line13	14.8693	50.7211	33.2293	2755	3817.46	65.1176	99.7524	34.3727	0.752945	0.1964	0.2562	0.2628	41	88	18	90.6
103-025, 009#ol2-line14	14.7875	51.7672	32.8476	2587.86	3680.35	84.7059	100.262	33.7902	0.744279	0.1964	0.2595	0.2604	39	86	17	98.15
103-025, 009#ol2-line15	15.592	50.2012	34.5527	2630.71	3797.32	69.3529	101.266	35.6872	0.75955	0.2001	0.2547	0.2712	40	87	17	105.7
103-025, 009#ol2-line16	14.3467	50.437	32.2029	2535	3826.76	76.7647	97.8663	33.6956	0.754872	0.1938	0.2556	0.2565	39	88	18	113.25
406-036, 004#ol1-line1	28.0881	35.3165	36.0761	2702.86	2670.21	289.588	100.294	58.6935	0.818899	0.2363	0.1974	0.2767	39	68	17	0
406-036, 004#ol1-line2	27.9298	34.125	36.55	2497.86	2701.97	128.647	99.3827	59.3868	0.889689	0.2523	0.1905	0.1582	36	68	15	7.65
406-036, 004#ol1-line3	28.0288	34.1487	36.5871	2547.14	2603.59	281.118	99.5241	59.4554	0.886866	0.2521	0.1903	0.1577	37	66	15	15.3
406-036, 004#ol1-line4	27.925	34.126	36.851	2483.57	2712.82	177.882	99.6505	59.3819	0.889416	0.2522	0.1907	0.1588	36	66	15	22.95
406-036, 004#ol1-line5	28.0038	34.1494	36.7844	2531.43	2696.55	145.059	99.6876	59.4334	0.885218	0.2515	0.19	0.1579	36	66	15	30.6
406-036, 004#ol1-line6	27.5585	35.0252	36.7091	2672.86	2659.37	272.647	100.084	58.4326	0.877342	0.2495	0.1926	0.1573	38	65	15	38.25
406-036, 004#ol1-line7	27.5379	34.6914	36.7328	2425	2730.63	146.118	99.7112	58.6469	0.879805	0.2491	0.1913	0.1572	35	65	14	45.9
406-036, 004#ol1-line8	27.1697	35.1694	36.4926	2432.86	2728.31	160.941	99.6047	57.987	0.879218	0.2484	0.1934	0.1572	35	65	14	53.55
406-036, 004#ol1-line9	26.8095	35.7365	36.3431	2554.29	2770.14	137.118	99.6454	57.2706	0.871873	0.2461	0.1945	0.156	36	65	14	61.2
406-036, 004#ol1-line10	26.3645	36.2866	36.1957	2530	2808.1	137.118	99.637	56.4854	0.873012	0.2457	0.1971	0.1566	36	65	14	68.85
406-036, 004#ol1-line11	26.0057	36.4963	36.1191	2600.71	2800.35	168.882	99.4102	56.0063	0.868622	0.2432	0.1971	0.1557	37	65	15	76.5
406-036, 004#ol1-line12	25.0237	37.5476	35.7496	2615	2852.25	133.941	99.105	54.3522	0.868123	0.241	0.2016	0.156	37	65	14	84.15
406-036, 004#ol1-line13	24.1734	38.7868	35.7129	2669.29	3031.2	90.5294	99.4665	52.6846	0.852654	0.2359	0.2045	0.1546	38	67	14	91.8
406-036, 004#ol1-line14	23.3158	39.5299	35.3974	2686.43	2906.48	120.706	99.0394	51.3094	0.851452	0.2333	0.2077	0.1548	38	66	14	99.45
406-036, 004#ol1-line15	22.3535	40.9094	35.1138	2672.14	3012.61	127.588	99.1751	49.3985	0.840004	0.2292	0.212	0.154	38	67	14	107.1
406-036, 004#ol1-line16	21.0137	42.3212	34.768	2610.71	3149.72	89.4706	98.9035	47.0086	0.829184	0.2235	0.2166	0.1534	37	68	14	114.75
406-036, 004#ol1-line17	19.5476	44.0845	34.5032	2625	3069.93	94.7647	98.9329	44.2027	0.806667	0.2151	0.2211	0.1516	37	67	14	122.4
406-036, 004#ol1-line18	17.1106	46.8317	33.6033	2563.57	3159.01	87.8824	98.3391	39.4951	0.778624	0.2034	0.2301	0.15	36	68	14	130.05
406-036, 004#ol6-line1	26.0506	36.4793	36.2499	2666.43	2936.69	146.118	99.573	56.0603	0.865106	0.2424	0.1966	0.1553	38	66	14	0
406-036, 004#ol6-line2	26.7239	35.7589	36.4124	2622.86	2846.83	151.941	99.6804	57.1769	0.868623	0.2448	0.194	0.1555	37	65	14	7.66
406-036, 004#ol6-line3	26.6441	35.3861	36.3907	2540.71	2869.3	138.706	99.2101	57.3602	0.871875	0.2442	0.1927	0.1554	36	65	14	15.32
406-036, 004#ol6-line4	26.3866	36.3731	36.376	2548.57	2853.8	147.176	99.9027	56.4474	0.864245	0.2436	0.196	0.1554	36	65	14	22.98
406-036, 004#ol6-line5	26.1585	36.442	36.2353	2805	2811.97	368.471	99.6788	56.1873	0.863133	0.2423	0.196	0.1549	39	65	16	30.64
406-036, 004#ol6-line6	24.8192	37.6403	36.0469	2590.71	2844.51	128.118	99.3015	54.0873	0.857276	0.2372	0.2001	0.1546	37	65	14	38.3
406-036, 004#ol6-line7	22.9025	40.0496	35.5324	2515.71	2913.45	141.353	99.2629	50.536	0.840578	0.2297	0.2079	0.1534	36	65	14	45.96
406-036, 004#ol6-line8	19.6753	43.7695	34.7312	2287.86	3102.46	107.471	98.9458	44.5404	0.806804	0.2149	0.2197	0.1515	33	67	14	53.62
406-036, 004#ol6-line9	15.6474	48.3293	33.6446	2132.86	3300	106.412	98.3794	36.6464	0.756229	0.1947	0.2339	0.1492	31	69	14	61.28
406-036, 004#ol9-line1	26.3419	36.7367	36.0695	2682.14	2815.85	174.706	99.9472	56.161	0.861319	0.2436	0.197	0.1547	38	64	14	0
406-036, 004#ol9-line2	26.6915	36.3346	35.8513	2627.86	2848.38	129.706	99.6526	56.7557	0.86468	0.2452	0.1957	0.1544	37	65	14	7.57
406-036, 004#ol9-line3	25.8969	36.9518	35.5081	2658.57	2946.76	168.882	99.1838	55.597	0.861268	0.2419	0.1976	0.1537	37	65	14	22.71
406-036, 004#ol9-line4	26.6329	36.2719	35.743	2549.29	2945.21	162	99.4583	56.7441	0.868173	0.2457	0.1961	0.1548	36	65	14	30.28
406-036, 004#ol9-line5	26.2054	36.8014	35.7373	2639.29	2949.86	110.647	99.5481	55.9897	0.864227	0.2439	0.1978	0.1547	37	66	14	37.85
406-036, 004#ol9-line6	26.2813	36.6139	35.6859	2675.71	2948.31	140.294	99.3797	56.1867	0.866891	0.2445	0.1973	0.1548	38	66	14	45.42
406-036, 004#ol9-line7	25.8313	37.2931	35.5488	2685	2973.1	114.882	99.4797	55.3073	0.85789	0.2416	0.1987	0.1536	38	66	14	52.99
406-036, 004#ol9-line8	25.5186	37.2381	35.53	2695.71	3027.32	110.647	99.1064	55.0425	0.860669	0.2406	0.1988	0.1538	38	66	14	60.56
406-036, 004#ol9-line9	24.9198	38.0595	35.436	2723.57	3076.13	112.235	99.2277	53.9126	0.856082	0.2386	0.2017	0.1539	38	67	14	68.13
406-036, 004#ol9-line10	24.6393	38.6934	35.2177	2739.29	3076.9	108.529	99.3733	53.2202	0.8522	0.2379	0.204	0.1536	38	67	14	75.7
406-036, 004#ol9-line11	23.7294	39.7784	35.8464	2750.71	3189.23	95.2941	100.185	51.5921	0.841221	0.2333	0.2071	0.1542	39	68	14	83.27
406-036, 004#ol9-line12	23.3118	39.9972	34.9407	2744.29	3237.25	104.294	99.0828	51.0115	0.842661	0.2322	0.208	0.1527	38	69	14	90.84
406-036, 004#ol9-line13	22.0178	41.5792	34.9745	2744.29	3383.66	95.2941	99.4198	48.6145	0.830123	0.2267	0.2131	0.1528	39	70	14	98.41
406-036, 004#ol9-line14	21.2039	42.6835	34.7352	2715	3499.86	79.9412	99.5004	47.0207	0.817177	0.2222	0.216	0.1516	38	71	14	105.98
406-036, 004#ol9-line15	19.3455	44.7354	34.2889	2620.71	3551.76	83.1176	99.2197	43.5858	0.799235	0.2139	0.2227	0.1508	37	71	14	113.55
406-036, 004#ol9-line16	19.5801	44.3452	34.4727	2603.57	3656.34	78.8824	99.2625	44.0982	0.804546	0.2154	0.2219	0.1515	37	73	14	121.12
406-036, 004#ol9-line17	18.3928	45.7848	34.0854	2665	3690.42	77.2941	99.1568	41.7832	0.78816	0.2092	0.226	0.1504	38	73	14	128.69
406-036, 004#ol9-line18	16.9347	47.7634	33.5559	2581.43	3901.9	80.4706	99.1631	38.7797	0.767525	0.2021	0.2322	0.1492	37	75	14	136.26
406-036, 004#ol9-line19	15.6208	48.8382	33.514	2686.43	3958.45	81	98.8952	36.3641	0.750138	0.1943	0.2351	0.1486	38	76	14	143.83
406-036, 004#ol9-line20	15.1273	49.7105	33.8623	2794.29	4244.3	81.5294	99.6681	35.2196	0.741349	0.192	0.2383	0.1497	39	78	14	151.4
Z0303-002, 007#ol1-line1	23.705	39.9502	35.2313	2495.71	3038.94	192.176	99.6923	51.4588	0.808229	0.2245	0.1777	0.1529	36	69	15	0
Z0303-002, 007#ol1-line2	23.5872	39.8613	35.313	2481.43	3015.7	192.176	99.5718	51.39	0.804314	0.2226	0.1765	0.1521	36	68	15	7.65
Z0303-002, 007#ol1-line3	23.5749	39.9753	35.1438	2485.71	3012.61	206.471	99.4821	51.3056	0.800525	0.2218	0.1761	0.1512	36	67	15	15.3
Z0303-002, 007#ol1-line4	23.4674	39.8423	35.0725	2480	2989.37	207.529	99.1982	51.2747	0.80552	0.2223	0.1767	0.1518	35	66	15	22.95
Z0303-002, 007#ol1-line5	23.5636	40.0948	35.3157	2500	3021.13	226.059	99.7793	51.219	0.803884	0.223	0.1775	0.1524	36	67	15	30.6
Z0303-002, 007#ol1-line6	23.1239	40.4861	35.3123	2487.86	3036.62	234.529	99.7197	50.5055	0.79653	0.2199	0.1771	0.1513	35	67	15	38.25
Z0303-002, 007#ol1-line7	22.9576	40.77	35.0146	2449.29	3031.2	194.294	99.5338	50.1504	0.797383	0.2201	0.1782	0.1513	35	66	15	45.9
Z0303-002, 007#ol1-line8	22.4071	41.4657	34.9454	2424.29	3018.03	200.647	99.6121	49.1207	0.791837	0.2178	0.1793	0.1508	35	66	15	53.55
Z0303-002, 007#ol1-line9	21.8731	41.8084	34.628	2415	3040.49	189.529	99.0881	48.3125	0.78903	0.2154	0.1799	0.15	34	65	14	61.2
Z0303-002, 007#ol1-line10	21.1527	42.7252	34.5363	2345.71	3099.37	195.882	99.1915	46.9362	0.782355	0.2126	0.1817	0.1496	34	67	15	68.85
Z0303-002, 007#ol1-line11	20.1291	43.7649	34.3428	2403.57	3176.06	207.529	99.034	45.1069	0.774861	0.2085	0.1834	0.1489	34	67	15	76.5
Z0303-002, 007#ol1-line12	19.3145	44.79	34.4573	2425	3228.73	181.588	99.3631	43.5164	0.767856	0.2055	0.1861	0.1496	35	67	14	84.15
Z0303-002, 007#ol1-line13	18.6996	45.8856	34.2629	2413.57	3291.48	158.824	99.6671	42.1325	0.75518	0.2021	0.1872	0.1485	34	68	14	91.8
Z0303-002, 007#ol1-line14	16.7992	47.9355	33.7135	2429.29	3464.23	152.471	99.2736	38.504	0.739705	0.1946	0.1921	0.1479	35	69	14	99.45
Z0303-002, 007#ol1-line15	16.367	48.289	33.6739	2427.14	3489.79	158.824	99.1586	37.716	0.729177	0.1908	0.1913	0.1467	34	69	14	107.1
Z0303-002, 007#ol1-line16	15.2528	49.7993	33.4634	2442.86	3693.52	151.941	99.3699	35.3675	0.715649	0.1861	0.1949	0.1467	35	72	15	114.75
Z0303-002, 007#ol1-line17	14.027	51.0329	33.2523	2482.86	3667.18	168.353	99.1773	32.934	0.698945	0.1795	0.1969	0.146	35	72	14	122.4
Z0303-002, 007#ol1-line18	12.8155	52.3653	32.6579	2476.43	3860.07	164.647	98.7203	30.4222	0.681082	0.173	0.1995	0.1451	35	73	14	130.05
Z0303-002, 007#ol1-line19	11.0715	54.2607	32.3698	2502.86	3971.62	154.588	98.631	26.7154	0.647489	0.1618	0.2024	0.1439	35	74	14	137.7
Z0303-002, 007#ol1-line20	10.0825	55.3919	32.2659	2568.57	4121.13	134.471	98.6619	24.5396	0.628071	0.1556	0.2045	0.1438	36	76	15	145.35
Z0303-002, 007#ol1-line21	8.7584	56.8365	31.71	2646.43	4289.23	128.118	98.2686	21.5878	0.599262	0.1466	0.2077	0.143	37	77	14	153
Z0303-002, 007#ol2-line1	26.3571	36.4706	35.8155	2635.71	2904.15	220.765	99.4432	56.3541	0.815557	0.23	0.1681	0.1523	37	64	15	0
Z0303-002, 007#ol2-line2	26.1666	36.699	36.03	2645.71	2895.63	211.235	99.6947	56.0219	0.816296	0.2299	0.169	0.153	37	64	14	7.5
Z0303-002, 007#ol2-line3	25.895	37.0462	35.8834	2617.86	2878.59	205.941	99.6187	55.5322	0.811959	0.2283	0.1692	0.1522	37	64	14	15
Z0303-002, 007#ol2-line4	25.612	37.3166	35.8542	2596.43	2906.48	206.471	99.5875	55.0808	0.811047	0.2274	0.1697	0.1521	36	64	14	22.5
Z0303-002, 007#ol2-line5	25.2041	37.5355	35.7382	2570.71	2921.97	198.529	99.2852	54.5383	0.811391	0.2261	0.1704	0.1518	36	64	14	30
Z0303-002, 007#ol2-line6	25.0283	37.8307	35.862	2586.43	2984.72	188.471	99.5252	54.1703	0.811217	0.226	0.1714	0.1524	36	65	14	37.5
Z0303-002, 007#ol2-line7	24.3546	38.7277	35.6365	2577.14	3035.85	201.176	99.5406	52.9087	0.805235	0.2235	0.1729	0.1516	36	65	14	45
Z0303-002, 007#ol2-line8	24.0706	38.977	35.4429	2580	3007.96	181.059	99.3073	52.4564	0.807408	0.2234	0.1742	0.1519	36	65	14	52.5
Z0303-002, 007#ol2-line9	23.3422	39.7535	35.3141	2603.57	3083.1	168.882	99.2172	51.1968	0.798789	0.2196	0.1748	0.1507	37	66	14	60
Z0303-002, 007#ol2-line10	22.7053	40.6304	35.2441	2646.43	3102.46	170.471	99.4022	49.9599	0.795152	0.2179	0.1772	0.151	37	66	14	67.5
Z0303-002, 007#ol2-line11	22.0272	41.4947	35.1366	2744.29	3353.45	150.353	99.5222	48.676	0.791604	0.216	0.1794	0.151	38	68	14	75
Z0303-002, 007#ol2-line12	20.7009	42.6536	34.7683	2762.14	3313.17	149.294	98.9823	46.4405	0.782431	0.2103	0.1812	0.1498	38	67	14	82.5
Z0303-002, 007#ol2-line13	19.2299	45.1275	34.7476	2781.43	3471.97	150.353	99.995	43.2242	0.760837	0.2041	0.1857	0.1494	39	70	14	90
Z0303-002, 007#ol2-line14	19.328	44.783	34.2525	2827.86	3446.41	153.529	99.2418	43.5374	0.766569	0.2052	0.1856	0.1488	39	69	14	97.5
Z0303-002, 007#ol2-line15	17.7214	46.0137	34.0529	2810.71	3674.15	154.588	98.7083	40.7611	0.754142	0.1977	0.1879	0.1482	39	72	14	105
Z0303-002, 007#ol2-line16	16.8437	47.0494	33.8152	2841.43	3823.66	145.059	98.6379	39.0096	0.744751	0.1939	0.1897	0.1476	39	73	14	112.5
Z0303-002, 007#ol2-line17	15.3373	49.3218	33.6427	2842.14	3714.44	150.353	99.2131	35.7148	0.718695	0.1861	0.1936	0.1468	39	72	14	120
Z0303-002, 007#ol2-line18	14.2764	50.3352	33.3094	2995.71	4154.44	142.412	98.9081	33.631	0.704784	0.1804	0.1953	0.1459	41	76	14	127.5
Z0303-002, 007#ol2-line19	13.4493	51.0547	32.894	3036.43	4165.28	149.294	98.3939	32.0025	0.695722	0.1763	0.1971	0.1453	42	77	14	135
Z0303-002, 007#ol2-line20	11.9603	52.5893	32.5598	3005.71	4252.82	144	98.131	28.8926	0.67386	0.1682	0.2009	0.1453	41	77	14	142.5
Z0303-002, 007#ol2-line21	11.0078	53.2676	32.2359	3180.71	4427.89	150.353	97.578	26.9648	0.655284	0.1613	0.201	0.1438	43	79	14	150

## Sheet: Poikilitic
	Weight								StdDev
EMPA profiles	MgO (wt.%)	FeO (wt.%)	SiO2 (wt.%)	Ca (ppm)	Mn (ppm)	Al (ppm)	Total	Fo (mol%)	Fo (%)	Mg (wt.%)	Fe (wt.%)	Si (wt.%)	Ca (ppm)	Mn (ppm)	Al (ppm)	Distance (µm)
103-001, 001#ol1-line1	25.3498	36.9946	34.7254	2668.57	2957.61	282.706	97.9035	55.0407	0.853767	0.2371	0.1812	0.1448	40.0286	72	13	0
103-001, 001#ol1-line2	25.4028	37.1283	35.0894	2522.86	2942.11	150.882	98.4169	55.0031	0.851404	0.2371	0.1813	0.1453	37.8429	71	12	17.4
103-001, 001#ol1-line3	25.5617	37.3789	35.5809	2694.29	2994.01	147.706	99.3419	54.9909	0.847708	0.2376	0.1819	0.1471	40.4143	71	12	52.2
103-001, 001#ol1-line4	25.5774	37.302	35.4507	2700	2959.15	169.941	99.1761	55.0571	0.851063	0.2384	0.1822	0.1472	40.5	71	12	69.6
103-001, 001#ol1-line5	26.2879	37.6176	36.1125	2602.14	2910.35	774.529	100.912	55.5261	0.842822	0.2406	0.1818	0.264	39.0321	70	17	104.4
103-001, 001#ol1-line6	25.064	37.905	35.2208	2741.43	3009.51	149.824	99.0347	54.157	0.83853	0.234	0.1827	0.1454	41.1214	71	12	121.8
103-001, 001#ol1-line7	25.0603	37.9186	35.4942	2766.43	3027.32	134.471	99.2879	54.1444	0.837026	0.2336	0.1826	0.1458	41.4964	72	12	139.2
103-001, 001#ol1-line8	25.0528	38.2851	35.4035	2799.29	3066.06	221.294	99.5784	53.8981	0.834538	0.2339	0.1837	0.1457	41.9893	72	12	156.6
103-001, 001#ol1-line9	24.0613	38.8317	35.5181	2439.29	2924.3	501.882	99.2453	52.5399	0.823854	0.2275	0.1846	0.1451	36.5893	70	15	208.8
103-001, 001#ol1-line10	22.7787	40.9752	35.0017	2789.29	3210.14	107.471	99.624	49.8293	0.801402	0.2209	0.1909	0.1436	41.8393	74	12	243.6
103-001, 001#ol1-line11	21.6273	42.0797	34.2115	2729.29	3261.27	167.824	98.7502	47.8689	0.788469	0.2148	0.1943	0.1419	40.9393	75	12	261
103-001, 001#ol1-line12	19.0148	46.3077	34.0532	2677.86	3455.7	115.941	100.224	42.3169	0.736685	0.1996	0.2062	0.1406	40.1679	78	12	278.4
103-001, 001#ol1-line13	11.9603	54.6033	32.362	2860.71	4262.89	97.9412	99.9155	28.1267	0.610755	0.1566	0.2308	0.1358	42.9107	90	12	313.2
103-001, 001#ol1-line14	8.484	57.4386	31.4509	3157.86	4643.24	90.5294	98.436	20.8792	0.497119	0.1218	0.2385	0.1331	47.3679	96	12	330.6
103-001, 002#ol2-line1	27.3249	35.0658	35.9751	2642.14	2819.72	150.353	99.162	58.1975	0.948394	0.2685	0.1912	0.1644	39.6321	76	14	0
103-001, 002#ol2-line2	27.3348	35.0297	35.7995	2626.43	2825.14	226.059	98.9613	58.2314	0.948602	0.2685	0.191	0.164	39.3964	76	15	17.4
103-001, 002#ol2-line3	27.3704	35.1154	35.7506	2577.86	2828.24	141.353	99.027	58.2036	0.945153	0.268	0.1907	0.1633	38.6679	76	14	26.1
103-001, 002#ol2-line4	27.0941	35.3644	35.8859	2662.86	2846.06	131.294	99.1223	57.7843	0.941547	0.2662	0.1913	0.1633	39.9429	76	14	34.8
103-001, 002#ol2-line5	26.2227	35.7157	34.7594	2665.71	2805	145.588	97.5038	56.7424	0.941658	0.2624	0.1929	0.161	39.9857	76	14	43.5
103-001, 002#ol2-line6	26.2473	36.8558	35.5253	2626.43	2932.04	121.765	99.3966	55.9927	0.929406	0.2627	0.1966	0.1628	39.3964	78	14	60.9
103-001, 002#ol2-line7	25.5188	37.6627	35.494	2462.14	2909.58	136.588	99.4419	54.762	0.918201	0.258	0.1985	0.162	36.9321	77	14	69.6
103-001, 002#ol2-line8	24.4886	38.8502	35.4993	2650.71	2965.35	119.118	99.6407	52.9667	0.903938	0.252	0.2021	0.1617	39.7607	79	14	78.3
103-001, 002#ol2-line9	22.8498	40.7297	34.9524	2799.29	3088.52	124.412	99.3589	50.0575	0.883586	0.2432	0.208	0.1602	41.9893	80	14	87
406-004, 004#ol1-line1	25.0744	37.3817	34.3485	3014.29	2926.62	142.412	97.6461	54.5122	0.803659	0.2229	0.1401	0.1221	45.2143	67	11	0
406-004, 004#ol1-line2	24.8894	37.6784	34.5195	2946.43	2890.99	123.353	97.9039	54.1323	0.797859	0.2212	0.1399	0.1217	44.1964	67	11	7
406-004, 004#ol1-line3	24.6387	38.0589	34.5116	2896.43	2935.92	149.824	98.0364	53.631	0.79346	0.2198	0.1405	0.1216	43.4464	67	11	14
406-004, 004#ol1-line4	24.8256	38.1459	34.4531	2880.71	2956.83	152.471	98.265	53.7622	0.793721	0.221	0.1407	0.1215	43.2107	67	11	21
406-004, 004#ol1-line5	23.4801	39.5166	33.9744	2864.29	3048.24	139.765	97.8084	51.4932	0.776873	0.2136	0.1426	0.1203	42.9643	69	11	28
406-004, 004#ol1-line6	22.7955	40.6879	34.2294	2807.86	3066.83	137.118	98.5472	50.0237	0.767541	0.2109	0.1455	0.1213	42.1179	69	11	35
406-004, 004#ol1-line7	22.0283	41.6786	33.9983	2772.86	3159.01	159.353	98.5448	48.5668	0.75688	0.207	0.1472	0.121	41.5929	71	11	42
406-004, 004#ol1-line8	22.0264	42.0072	33.7742	2792.86	3246.55	130.235	98.6514	48.3685	0.754948	0.2073	0.1478	0.1207	41.8929	72	11	49
406-004, 004#ol1-line9	19.6207	44.5458	33.493	2637.14	3300	181.588	98.5116	44.038	0.720267	0.1935	0.1512	0.1194	39.5571	73	11	56
406-004, 004#ol1-line10	16.6145	47.7408	32.6865	2694.29	3564.93	132.882	97.9253	38.3387	0.67392	0.1761	0.202	0.1291	40.4143	77	11	63
406-004, 004#ol4-line1	25.291	37.8644	35.6197	2719.29	2998.66	146.118	99.6038	54.4073	0.637194	0.1786	0.1731	0.1363	40.7893	68	11	0
406-004, 004#ol4-line2	25.0654	38.0238	35.4501	2766.43	3009.51	158.294	99.3425	54.0807	0.640142	0.1789	0.174	0.1363	41.4964	68	11	7.6
406-004, 004#ol4-line3	25.1361	38.0118	35.4417	2766.43	2979.3	157.765	99.4338	54.1584	0.63926	0.1789	0.1738	0.1361	41.4964	68	11	15.2
406-004, 004#ol4-line4	25.1217	38.106	35.6806	2746.43	3021.9	168.882	99.7434	54.0828	0.637304	0.1785	0.174	0.1365	41.1964	69	11	22.8
406-004, 004#ol4-line5	25.2035	38.3364	35.6701	2792.14	3016.48	331.941	100.072	54.0138	0.633004	0.1781	0.1742	0.136	41.8821	68	12	30.4
406-004, 004#ol4-line6	25.0515	38.261	35.5845	2792.14	3029.65	214.941	99.7425	53.9124	0.63672	0.1784	0.1745	0.1363	41.8821	69	11	38
406-004, 004#ol4-line7	24.943	38.4609	35.6611	2783.57	3024.23	138.706	99.9021	53.675	0.63596	0.1782	0.1751	0.1365	41.7536	68	11	45.6
406-004, 004#ol4-line8	24.6137	39.4893	35.1318	2843.57	3123.38	111.176	100.087	52.6871	0.626572	0.1765	0.1773	0.1377	42.6536	70	11	68.4
406-004, 004#ol4-line9	24.1592	39.6337	35.6132	2858.57	3169.86	117	100.248	52.1312	0.628046	0.1755	0.1779	0.139	42.8786	71	11	76
406-004, 004#ol4-line10	23.9772	40.2695	35.7387	2869.29	3250.42	117.529	100.826	51.5451	0.623202	0.1748	0.1798	0.1392	43.0393	72	11	83.6
406-004, 004#ol4-line11	23.7435	40.7266	35.3643	2902.14	3296.9	97.4118	100.703	51.0184	0.620411	0.1741	0.1809	0.1381	43.5321	73	11	91.2
406-004, 004#ol4-line12	22.6224	41.6519	35.8516	2977.14	3418.52	110.647	101.026	49.2478	0.619171	0.1715	0.1841	0.1395	44.6571	74	11	98.8
406-004, 004#ol4-line13	21.4952	43.1598	35.7199	3095.71	3617.61	165.706	101.319	47.0842	0.611387	0.1683	0.1886	0.1391	46.4357	77	11	106.4
Z0303-002, 003#ol1-line1	26.1133	36.3208	36.955	2845	3024.23	154.588	100.239	56.2267	0.831667	0.2329	0.1966	0.1572	40	70	15	0
Z0303-002, 003#ol1-line2	25.7283	36.3055	36.4135	2814.29	3009.51	175.765	99.3056	55.8712	0.833012	0.2313	0.1963	0.156	40	68	15	7.53
Z0303-002, 003#ol1-line3	25.8998	36.4025	36.1095	2830	2998.66	177.353	99.2442	55.9692	0.829306	0.2314	0.1962	0.155	40	68	15	15.06
Z0303-002, 003#ol1-line4	25.9435	36.3151	36.2195	2837.14	3049.79	195.882	99.3356	56.07	0.832984	0.2324	0.1964	0.1557	40	69	15	22.59
Z0303-002, 003#ol1-line5	25.8158	36.3966	35.9055	2832.86	3013.38	198.529	99.0113	55.8931	0.831951	0.2317	0.1965	0.155	40	67	15	30.12
Z0303-002, 003#ol1-line6	25.8152	36.284	36.0566	2834.29	3022.68	205.941	98.9931	55.9689	0.828424	0.2304	0.1955	0.1544	40	67	15	37.65
Z0303-002, 003#ol1-line7	25.5452	36.9085	36.0637	2856.43	3042.82	181.588	99.3631	55.2882	0.824485	0.2297	0.1974	0.1544	40	68	15	45.18
Z0303-002, 003#ol1-line8	25.1285	36.9073	35.7978	2862.14	3002.54	196.412	98.6731	54.8821	0.828017	0.2286	0.1977	0.1541	40	67	15	52.71
Z0303-002, 003#ol1-line9	25.656	36.5321	36.0393	2870	3042.04	197.471	99.0711	55.6483	0.830588	0.2309	0.1968	0.155	40	67	15	60.24
Z0303-002, 003#ol1-line10	25.4324	36.7031	36.041	2877.86	3055.99	190.588	99.0377	55.3168	0.826045	0.229	0.1967	0.1542	40	67	15	67.77
Z0303-002, 003#ol1-line11	25.2207	36.7092	35.8985	2878.57	3064.51	187.941	98.6802	55.1059	0.827268	0.2283	0.1968	0.1541	40	67	14	75.3
Z0303-002, 003#ol1-line12	25.2818	36.7693	35.9165	2847.86	3009.51	212.824	98.8081	55.1253	0.827367	0.2288	0.1971	0.1542	40	67	15	82.83
Z0303-002, 003#ol1-line13	24.8854	37.2316	35.7925	2865.71	3038.94	162.529	98.7463	54.4243	0.824417	0.2273	0.1985	0.1538	40	67	14	97.89
Z0303-002, 003#ol1-line14	24.6968	37.3755	35.5377	2867.86	3077.68	170.471	98.4629	54.1398	0.826006	0.2272	0.1992	0.1536	40	67	15	105.42
Z0303-002, 003#ol1-line15	24.5075	37.5369	35.6152	2882.86	3049.01	176.824	98.5018	53.8416	0.822337	0.2257	0.1992	0.1532	40	66	14	112.95

## Sheet: Porphyritic
	Weight								StdDev
EMPA profiles	MgO (wt.%)	FeO (wt.%)	SiO2 (wt.%)	Ca (ppm)	Mn (ppm)	Al (ppm)	Total	Fo (mol%)	Fo (%)	Mg (wt.%)	Fe (wt.%)	Si (wt.%)	Ca (ppm)	Mn (ppm)	Al (ppm)	Distance (µm)
103-001, 007#ol1-line1	27.8731	35.4034	36.39	2899.29	2842.96	212.824	100.494	58.4474	0.683695	0.1966	0.1734	0.2649	43.4893	68	12	0
103-001, 007#ol1-line2	27.869	35.3242	36.1687	2792.14	2739.93	361.059	100.207	58.4983	0.681953	0.1959	0.1725	0.2633	41.8821	66	13	10
103-001, 007#ol1-line3	27.9328	35.2382	36.0861	2700.71	2715.92	271.588	100.082	58.6129	0.681729	0.1959	0.1722	0.2627	40.5107	66	12	20
103-001, 007#ol1-line4	28.0841	35.2865	36.2993	2718.57	2765.49	298.059	100.488	58.7107	0.681615	0.1966	0.1725	0.2641	40.7786	67	13	30
103-001, 007#ol1-line5	28.4339	35.2001	36.6204	2708.57	2781.76	414	101.085	59.0697	0.673556	0.1955	0.1712	0.2656	40.6286	67	14	40
103-001, 007#ol1-line6	28.6561	35.4482	36.8883	2712.86	2808.87	1101.18	101.954	59.0881	0.671277	0.1963	0.172	0.2673	40.6929	68	21	50

## Sheet: Equigranular
	Weight								StdDev
EMPA profiles	MgO (wt.%)	FeO (wt.%)	SiO2 (wt.%)	Ca (ppm)	Mn (ppm)	Al (ppm)	Total	Fo (mol%)	Fo (%)	Mg (wt.%)	Fe (wt.%)	Si (wt.%)	Ca (ppm)	Mn (ppm)	Al (ppm)	Distance (µm)
406-002, 007#ol1-line1	24.3698	39.6101	35.3768	2859.29	3135	193.765	100.225	52.3626	0.648901	0.1821	0.1818	0.139	42.8893	71	12	0
406-002, 007#ol1-line2	24.5033	39.7899	35.1925	2837.14	3100.14	214.412	100.341	52.3859	0.646007	0.1822	0.182	0.1384	42.5571	71	12	7.73
406-002, 007#ol1-line3	24.2995	39.5959	35.4928	2824.29	3092.39	208.059	100.26	52.2995	0.648923	0.1818	0.1817	0.1391	42.3643	71	12	15.46
406-002, 007#ol1-line4	24.3994	39.6416	35.3354	2824.29	3090.85	217.588	100.231	52.3731	0.646463	0.1816	0.1815	0.1385	42.3643	70	12	23.19
406-002, 007#ol1-line5	23.9255	40.6463	35.0488	2802.86	3127.25	202.765	100.479	51.2585	0.64204	0.1807	0.1845	0.1379	42.0429	71	12	30.92
406-002, 007#ol1-line6	23.406	40.9488	35.0285	2795	3147.39	214.412	100.248	50.5246	0.638659	0.1784	0.1849	0.1374	41.925	71	12	38.65
406-002, 007#ol1-line7	23.3225	41.3947	34.8838	2792.86	3193.1	163.059	100.453	50.1645	0.637805	0.1788	0.1866	0.1374	41.8929	72	11	46.38
406-002, 007#ol1-line8	23.0256	41.4844	35.0473	2777.14	3190.77	174.706	100.422	49.7901	0.635828	0.1773	0.1866	0.1374	41.6571	72	11	54.11
406-002, 007#ol1-line9	22.6679	42.0907	35.0258	2762.86	3208.59	150.353	100.624	49.0361	0.632492	0.1763	0.1884	0.1373	41.4429	72	11	61.84
406-002, 007#ol1-line10	22.0484	42.7157	35.0265	2739.29	3258.94	129.706	100.631	47.9758	0.629708	0.1745	0.1902	0.1372	41.0893	73	11	69.57
406-002, 007#ol1-line11	21.4392	43.5303	34.7169	2710	3292.25	164.118	100.521	46.8063	0.625298	0.1727	0.1925	0.1364	40.65	74	11	77.3
406-002, 007#ol1-line12	20.8769	44.0981	34.5071	2723.57	3345.7	210.706	100.36	45.8233	0.621737	0.1708	0.1942	0.1359	40.8536	74	12	85.03
406-002, 007#ol1-line13	20.3541	44.7051	34.448	2630	3342.61	420.353	100.405	44.856	0.617667	0.169	0.1958	0.1356	39.45	74	13	92.76
406-002, 007#ol1-line14	19.9935	45.1251	34.0523	2625	3399.93	397.059	100.058	44.1835	0.61828	0.1687	0.1975	0.1352	39.375	75	13	100.49
406-002, 007#ol1-line15	19.4731	45.4189	33.8257	2587.14	3406.13	207.529	99.5709	43.3747	0.612839	0.1659	0.1976	0.1339	38.8071	75	12	108.22

## Sheet: Fragment
	Weight								StdDev
EMPA profiles	MgO (wt.%)	FeO (wt.%)	SiO2 (wt.%)	Ca (ppm)	Mn (ppm)	Al (ppm)	Total	Fo (mol%)	Fo (%)	Mg (wt.%)	Fe (wt.%)	Si (wt.%)	Ca (ppm)	Mn (ppm)	Al (ppm)	Distance (µm)
406-004, 005#ol1-line1	12.9001	53.7574	33.8729	2605	4169.15	75.1765	101.461	30.0077	0.521959	0.1353	0.2173	0.1327	39.075	86	11	0
406-004, 005#ol1-line2	12.6755	53.7562	33.5131	2602.14	4188.52	57.1765	100.863	29.6406	0.520442	0.1342	0.2175	0.1321	39.0321	86	11	9.37
406-004, 005#ol1-line3	12.5532	54.1551	33.2139	2609.29	4201.69	54.5294	100.843	29.2854	0.520764	0.1346	0.2193	0.1319	39.1393	86	11	18.74
406-004, 005#ol1-line4	12.2029	54.67	33.0983	2641.43	4228.03	47.1176	100.911	28.5095	0.512995	0.1324	0.2203	0.1312	39.6214	87	11	37.48
406-004, 005#ol1-line5	11.7975	55.1036	32.7704	2682.14	4254.37	55.0588	100.603	27.6675	0.511063	0.1314	0.2224	0.1312	40.2321	87	11	46.85
406-004, 005#ol1-line6	11.7396	54.8631	32.6589	2702.86	4292.32	44.4706	100.207	27.6566	0.510256	0.1306	0.2211	0.1304	40.5429	88	11	56.22
406-004, 005#ol1-line7	11.3676	55.2991	32.4526	2720	4285.35	46.0588	100.068	26.8612	0.503569	0.1285	0.222	0.1297	40.8	88	11	65.59
406-004, 005#ol1-line8	11.1559	55.5399	32.293	2736.43	4282.25	45	99.9565	26.409	0.502916	0.1281	0.2232	0.1298	41.0464	87	11	74.96
406-004, 005#ol1-line9	10.9515	55.8013	32.1446	2740	4296.97	43.9412	99.8667	25.9608	0.49889	0.1269	0.2239	0.1293	41.1	88	11	84.33
406-004, 005#ol1-line10	9.7525	57.0096	31.7128	2715.71	4307.82	56.6471	99.4188	23.4086	0.479673	0.1205	0.2271	0.1281	40.7357	88	11	121.81
406-004, 005#ol1-line11	9.7155	56.7999	31.4876	2650	4333.38	42.8824	98.9446	23.4065	0.483854	0.1211	0.2272	0.1281	39.75	89	11	140.55
103-025, 008#ol1-line1	19.764	44.3751	32.8064	2517.14	3267.46	68.8235	97.74	44.3122	0.83402	0.2243	0.2389	0.2621	40	89	19	0
103-025, 008#ol1-line2	19.8654	44.6361	33.0136	2556.43	3303.87	85.2353	98.3328	44.2937	0.830897	0.2247	0.2396	0.2633	40	90	19	8.25
103-025, 008#ol1-line3	19.8242	44.8789	33.0428	2528.57	3324.01	92.6471	98.5566	44.1087	0.824718	0.2235	0.2394	0.263	39	87	18	16.5
103-025, 008#ol1-line4	19.4826	45.467	33.2218	2517.14	3371.27	68.2941	99.0069	43.3607	0.820148	0.2222	0.2416	0.2643	39	86	18	24.75
103-025, 008#ol1-line5	18.833	46.071	33.7304	2542.86	3289.15	88.9412	99.4521	42.2076	0.812122	0.2185	0.2433	0.2673	39	84	18	33
103-025, 008#ol1-line6	18.156	47.1819	33.9737	2564.29	3438.66	78.3529	100.14	40.7407	0.790799	0.2125	0.2444	0.2674	39	85	18	41.25
103-025, 008#ol1-line7	15.4105	50.1499	32.1645	2543.57	3750.85	75.1765	98.5944	35.4423	0.766655	0.201	0.2553	0.2567	39	89	18	49.5
103-025, 008#ol1-line8	14.6826	50.9935	32.123	2557.86	3829.08	80.4706	98.676	33.968	0.754693	0.1967	0.2578	0.2562	39	88	18	57.75
103-025, 008#ol1-line9	12.9049	53.2382	31.8315	2621.43	3977.82	66.7059	98.88	30.2198	0.722739	0.1861	0.2645	0.2542	40	90	18	66
103-025, 008#ol1-line10	12.4933	54.0701	31.9757	2677.14	4144.37	73.5882	99.4677	29.2189	0.712517	0.1837	0.2671	0.2551	40	92	18	74.25
103-025, 008#ol1-line11	10.0835	56.8345	31.5968	2814.29	4281.48	60.3529	99.4746	24.0685	0.65989	0.1667	0.275	0.2521	42	94	18	82.5
103-025, 008#ol1-line12	8.5474	58.6248	31.3176	2705	4155.21	67.2353	99.426	20.6654	0.621898	0.1551	0.2804	0.2503	40	90	17	90.75
103-025, 008#ol1-line13	7.5386	60.0773	31.3056	3131.43	4790.42	73.5882	99.9965	18.313	0.591418	0.1468	0.285	0.2503	45	97	18	99
103-025, 008#ol1-line14	6.5091	60.9712	30.9185	3277.14	4906.62	77.2941	99.507	16.018	0.559124	0.137	0.2875	0.2476	47	98	18	107.25
406-036, 003#ol4-line1	29.0841	33.2805	37.7255	2462.14	2544.72	184.235	100.818	60.9577	0.876979	0.2523	0.1852	0.1575	35	60	14	0
406-036, 003#ol4-line2	28.6128	33.3252	37.1934	2595.71	2722.89	184.765	99.9072	60.5361	0.875434	0.2495	0.1846	0.1558	37	62	14	7.53
406-036, 003#ol4-line3	28.7412	33.2314	37.0643	2582.14	2671.76	196.412	99.7952	60.7103	0.877534	0.2505	0.1846	0.1558	37	63	14	15.06
406-036, 003#ol4-line4	28.4652	33.2036	36.9665	2665	2674.08	274.765	99.4213	60.4999	0.87698	0.2488	0.1842	0.1553	37	62	15	22.59
406-036, 003#ol4-line5	28.5116	33.2066	37.0367	2517.86	2695	188.471	99.5065	60.5367	0.879606	0.2498	0.1848	0.156	36	62	14	30.12
406-036, 003#ol4-line6	28.44	33.1615	37.0392	2578.57	2667.89	183.176	99.4242	60.5091	0.87789	0.2488	0.1842	0.1555	36	62	14	45.18
406-036, 003#ol4-line7	28.4384	33.2441	36.8659	2569.29	2644.65	282.176	99.327	60.4483	0.877762	0.249	0.1846	0.1553	36	61	15	52.71
406-036, 003#ol4-line8	28.2322	33.6407	36.7667	2558.57	2647.75	218.647	99.3971	59.9898	0.877115	0.2489	0.1862	0.1555	36	62	14	60.24
406-036, 003#ol4-line9	28.42	33.3436	36.7821	2567.14	2683.38	158.824	99.3052	60.3613	0.881293	0.2502	0.1855	0.1559	36	63	14	67.77
406-036, 003#ol4-line10	28.1141	33.6312	36.8409	2581.43	2689.58	176.294	99.3828	59.896	0.873061	0.2471	0.1853	0.1547	36	62	14	75.3
406-036, 003#ol4-line11	28.2273	33.4969	36.8132	2585	2677.96	167.294	99.3095	60.0884	0.87412	0.2476	0.1849	0.1547	36	62	14	82.83
406-036, 003#ol4-line12	28.0965	33.6821	36.7321	2586.43	2698.1	159.882	99.2681	59.8446	0.879571	0.249	0.1867	0.1557	36	62	14	90.36
406-036, 003#ol4-line13	27.951	33.8132	36.5781	2600	2693.45	176.294	99.1032	59.6263	0.875971	0.2476	0.1865	0.1547	37	62	14	97.89
406-036, 003#ol4-line14	27.6087	34.211	36.5721	2585.71	2730.63	173.647	99.1555	59.0468	0.870054	0.2453	0.1872	0.1541	36	62	14	105.42
406-036, 003#ol4-line15	27.2753	34.4307	36.5522	2579.29	2718.24	157.235	99.0159	58.5974	0.868643	0.2438	0.1879	0.1539	36	63	14	112.95
406-036, 003#ol4-line16	26.5474	34.9372	36.2444	2595.71	2756.97	167.824	98.4959	57.5834	0.871621	0.2423	0.1904	0.1541	37	63	14	120.48
406-036, 003#ol8-line1	27.9241	34.5415	36.7677	2577.14	2760.85	196.412	100.011	59.0889	0.869615	0.2478	0.189	0.1552	36	63	14	0
406-036, 003#ol8-line2	28.1201	34.2529	36.5668	2590.71	2745.35	227.647	99.7144	59.4603	0.872488	0.2488	0.1882	0.1551	37	63	14	7.86
406-036, 003#ol8-line3	28.3277	34.1174	36.7638	2577.86	2752.32	167.294	99.9724	59.7329	0.87461	0.2501	0.1881	0.1559	36	63	14	15.72
406-036, 003#ol8-line4	28.1739	33.9333	36.4804	2591.43	2715.92	136.588	99.3629	59.7321	0.875857	0.2491	0.1873	0.155	37	63	14	23.58
406-036, 003#ol8-line5	27.8215	34.1516	36.447	2568.57	2729.86	139.235	99.2009	59.2742	0.869199	0.246	0.1868	0.1537	36	63	14	31.44
406-036, 003#ol8-line6	28.0156	34.074	36.4988	2570.71	2681.83	161.471	99.3403	59.4968	0.873814	0.2481	0.1874	0.1548	36	62	14	39.3
406-036, 003#ol8-line7	26.826	36.0293	36.3395	2578.57	2802.68	156.176	99.9634	57.0858	0.858997	0.2434	0.1935	0.154	36	63	14	62.88
406-036, 003#ol8-line8	26.1812	36.4513	36.2727	2544.29	2831.34	147.176	99.6859	56.2024	0.858699	0.2412	0.1951	0.1541	36	63	14	70.74
406-036, 003#ol8-line9	26.3956	36.0116	36.205	2560.71	2910.35	144	99.3872	56.7012	0.860709	0.2416	0.1935	0.1537	36	65	14	78.6
406-036, 003#ol8-line10	25.9291	36.7658	36.0607	2597.14	2929.72	133.412	99.5557	55.7522	0.854755	0.2397	0.1958	0.1532	37	64	14	86.46
406-036, 003#ol8-line11	25.1909	37.2958	36.0383	2627.86	3049.79	128.118	99.3427	54.6841	0.855028	0.2375	0.1982	0.1537	37	66	14	94.32
406-036, 003#ol8-line12	25.1831	37.37	35.8654	2620.71	2997.11	126	99.2194	54.6272	0.854762	0.2376	0.1983	0.1533	37	65	14	102.18
406-036, 003#ol8-line13	24.5994	37.8659	35.7784	2631.43	3026.55	129.706	99.0568	53.7178	0.847438	0.234	0.1992	0.1523	37	66	14	110.04
406-036, 003#ol8-line14	24.5158	37.8508	35.5661	2632.14	2964.58	139.765	98.7396	53.643	0.849871	0.2342	0.1995	0.1524	37	65	14	117.9
406-036, 003#ol8-line15	23.6042	38.9336	34.863	2635	3014.15	139.765	98.2034	51.996	0.845362	0.2314	0.2035	0.1514	37	66	14	125.76
Z0303-002, 005#ol1-line1	26.7933	35.5753	36.0015	2512.86	2870.07	202.765	99.1499	57.3664	0.830184	0.2338	0.1681	0.1544	36	68	15	0
Z0303-002, 005#ol1-line2	26.5164	35.8493	36.1049	2521.43	2892.54	305.471	99.293	56.9241	0.828114	0.2326	0.1686	0.1544	36	67	16	7.39
Z0303-002, 005#ol1-line3	26.5498	36.3156	36.3217	2524.29	2918.87	229.235	99.9891	56.6378	0.825743	0.2334	0.1699	0.1552	36	67	15	14.78
Z0303-002, 005#ol1-line4	26.189	36.6266	36.3432	2538.57	2966.9	221.824	99.9678	56.0916	0.825138	0.2323	0.1707	0.1552	36	67	15	22.17
Z0303-002, 005#ol1-line5	25.5759	37.0631	35.9998	2547.86	2880.92	238.765	99.4278	55.2146	0.817386	0.2283	0.1704	0.1533	36	66	15	29.56
Z0303-002, 005#ol1-line6	24.9962	37.682	35.8767	2559.29	3065.28	211.235	99.3617	54.2362	0.818645	0.2275	0.1724	0.1537	36	67	15	36.95
Z0303-002, 005#ol1-line7	24.7524	38.329	35.586	2544.29	3080	199.588	99.4713	53.5697	0.811882	0.2262	0.1732	0.1526	36	67	15	44.34
Z0303-002, 005#ol1-line8	23.7517	39.236	35.3891	2629.29	3180.7	145.059	99.1953	51.9583	0.809029	0.223	0.1753	0.1522	37	68	14	51.73
Z0303-002, 005#ol1-line9	23.6075	39.8399	35.6851	2647.14	3280.63	129.176	99.9753	51.4249	0.803085	0.2223	0.1763	0.1526	37	69	14	59.12
Z0303-002, 005#ol1-line10	22.4098	41.2334	35.069	2642.14	3315.49	145.588	99.561	49.2642	0.796241	0.2184	0.1796	0.1516	37	68	14	66.51
Z0303-002, 005#ol1-line11	21.3293	42.1133	34.9018	2699.29	3423.17	132.882	99.2018	47.5029	0.7882	0.2134	0.1806	0.1505	38	70	14	73.9
Z0303-002, 005#ol1-line12	20.5175	42.9497	34.7509	2705.71	3465	132.882	99.0915	46.0473	0.78423	0.2107	0.1829	0.1505	38	70	14	81.29
Z0303-002, 005#ol1-line13	19.6603	43.9391	34.3608	2758.57	3568.8	120.706	98.8383	44.426	0.776116	0.2071	0.1846	0.1496	39	71	14	88.68
Z0303-002, 005#ol1-line14	19.3307	44.433	34.3253	2830	3647.82	111.706	98.9845	43.7338	0.774798	0.2065	0.1862	0.15	39	72	14	96.07
Z0303-002, 005#ol1-line15	18.8276	45.0792	34.3139	2830	3649.37	111.706	99.1273	42.7323	0.763734	0.2029	0.1862	0.1489	39	72	14	103.46
Z0303-002, 005#ol1-line16	18.2552	45.7112	34.2364	2810.71	3663.31	108	99.1239	41.6398	0.759221	0.2007	0.1876	0.1488	39	72	14	110.85
Z0303-002, 005#ol1-line17	18.5314	45.6737	34.3202	2781.43	3582.75	120.176	99.4282	42.0251	0.759716	0.202	0.1877	0.1491	39	71	14	118.24
Z0303-002, 020#ol1-line1	23.6977	38.1363	35.8338	2812.86	3275.21	154.588	98.5357	52.6108	0.826209	0.2244	0.2023	0.1546	40	74	16	0
Z0303-002, 020#ol1-line2	23.9757	38.1272	35.7403	2965.71	3280.63	161.471	98.7208	52.9074	0.830017	0.2268	0.2032	0.1554	42	74	16	7.67
Z0303-002, 020#ol1-line3	23.8273	38.2235	35.716	2877.86	3280.63	204.882	98.6406	52.6898	0.82515	0.225	0.2026	0.1545	41	73	16	15.34
Z0303-002, 020#ol1-line4	23.7442	38.4334	35.7099	2963.57	3310.07	192.706	98.7866	52.4661	0.827088	0.2257	0.2039	0.1551	42	73	16	23.01
Z0303-002, 020#ol1-line5	23.7036	38.3997	35.8387	2985	3258.17	176.294	98.8363	52.4453	0.821572	0.2239	0.2029	0.1544	42	71	15	30.68
Z0303-002, 020#ol1-line6	23.3804	38.5241	35.6165	3015	3214.79	223.412	98.4118	52.0221	0.823624	0.2232	0.2035	0.1542	42	71	15	38.35
Z0303-002, 020#ol1-line7	23.2858	38.7936	35.9035	3004.29	3286.83	243	98.8844	51.7469	0.815592	0.2213	0.2035	0.1537	42	70	15	61.36
Z0303-002, 020#ol1-line8	23.2603	39.1885	36.1951	3055	3328.66	252	99.5736	51.4666	0.814999	0.2221	0.2051	0.1546	42	70	15	76.7
Z0303-002, 020#ol1-line9	22.3322	39.8867	35.5316	2992.14	3322.46	200.647	98.6466	50.0075	0.811807	0.2186	0.2073	0.1533	42	70	15	84.37
Z0303-002, 020#ol1-line10	22.4874	40.3983	35.4432	3009.29	3373.59	198	99.2426	49.8621	0.808272	0.2198	0.2091	0.1534	42	70	15	92.04
Z0303-002, 020#ol1-line11	20.5442	41.8946	34.8866	3027.86	3410	179.471	98.2465	46.6982	0.797674	0.2116	0.2135	0.1517	42	70	15	99.71
Z0303-002, 020#ol1-line12	19.5676	43.26	34.7077	3015.71	3437.11	155.647	98.4531	44.6941	0.790937	0.2088	0.2187	0.152	42	71	15	107.38
Z0303-002, 020#ol1-line13	19.4424	44.3185	34.7388	2992.86	3495.21	152.471	99.4315	43.9392	0.78146	0.2085	0.2219	0.1522	41	71	15	115.05
Z0303-002, 020#ol1-line14	19.0198	43.7917	34.8415	3006.43	3481.27	164.118	98.5779	43.6926	0.785196	0.2061	0.2202	0.152	42	71	15	122.72

## Sheet: EBSD results
	α ([100])	β ([010])	γ ([001])
103-001, 001#ol1	99°	80°	13°
103-001, 002#ol2	105°	77°	22°
103-001, 005#ol2	82°	169°	81°
103-001, 007#ol1	109°	93°	18°
406-002, 007#ol1	45°	52°	106°
406-004, 004#ol1	139°	51°	81°
406-004, 004#ol4	108°	162°	82°
406-004, 005#ol1	149°	98°	61°
406-004, 012#ol1	53°	123°	55°
103-025, 008#ol1	50°	84°	140°
103-025, 009#ol1	75°	96°	166°
103-025, 009#ol2	129°	38°	84°
406-036, 003#ol4	94°	127°	36°
406-036, 003#ol8	77°	167°	85°
406-036, 004#ol1	55°	43°	112°
406-036, 004#ol6	86°	174°	87°
406-036, 004#ol9	104°	69°	27°
Z0303-002, 003#ol1	90°	18°	106°
Z0303-002, 005#ol1	155°	80°	72°
Z0303-002, 007#ol1	34°	119°	71°
Z0303-002, 007#ol2	122°	52°	123°
Z0303-002, 020#ol1	108°	161°	80°

## Sheet: Group 1
	Weight								StdDev
EMPA profiles	MgO (wt.%)	FeO (wt.%)	SiO2 (wt.%)	Ca (ppm)	Mn (ppm)	Al (ppm)	Total	Fo (mol%)	Fo (%)	Mg (wt.%)	Fe (wt.%)	Si (wt.%)	Ca (ppm)	Mn (ppm)	Al (ppm)	Distance (µm)
Subophitic
103-001, 005#ol2-line1	24.5026	38.0973	34.2522	2579.29	2961.48	148.235	97.6402	53.4682	0.869994	0.2404	0.1904	0.15	38.6893	73	12	0
103-001, 005#ol2-line2	24.8578	37.7318	34.525	2664.29	2956.06	158.294	97.92	54.0656	0.877605	0.2433	0.1901	0.1515	39.9643	73	13	8.06
103-001, 005#ol2-line3	24.98	37.8704	34.4991	2744.29	2973.87	138.706	98.1722	54.0963	0.875963	0.2439	0.1904	0.1513	41.1643	73	12	16.12
103-001, 005#ol2-line4	25.206	37.728	34.8328	2802.86	2923.52	102.176	98.5622	54.4133	0.875345	0.2445	0.1895	0.1517	42.0429	72	12	24.18
103-001, 005#ol2-line5	25.1701	37.9271	34.8214	2742.86	2984.72	164.118	98.7224	54.2474	0.874992	0.2448	0.1904	0.152	41.1429	74	13	32.24
103-001, 005#ol2-line6	25.2222	37.8423	34.8947	2529.29	2975.42	170.471	98.7676	54.3542	0.875619	0.245	0.1902	0.1522	37.9393	74	13	40.3
103-001, 005#ol2-line7	24.5749	39.1861	35.0331	2517.14	2964.58	388.059	99.6154	52.8399	0.865444	0.2427	0.1952	0.1531	37.7571	74	15	56.42
103-001, 005#ol2-line8	23.3265	40.3494	34.7614	2663.57	2993.24	383.294	99.2996	50.8081	0.852139	0.2359	0.1988	0.1523	39.9536	74	14	64.48
103-001, 005#ol2-line9	22.9099	41.1956	34.8443	2668.57	3169.08	213.882	99.7875	49.8388	0.846752	0.2347	0.2021	0.1531	40.0286	77	13	72.54
103-001, 005#ol2-line10	20.8338	43.6768	34.308	2527.86	3282.18	232.412	99.6755	46.0104	0.815654	0.2227	0.2093	0.1512	37.9179	79	14	80.6
103-001, 005#ol2-line11	18.7163	46.1244	33.9237	2650.71	3540.92	178.941	99.6311	42.0278	0.788381	0.2117	0.2178	0.1511	39.7607	84	14	88.66
103-001, 005#ol2-line12	16.6814	48.3155	33.3368	2682.86	3789.58	108.529	99.2251	38.151	0.755168	0.1991	0.2242	0.1493	40.2429	88	13	96.72
103-001, 005#ol2-line13	15.0892	50.3122	33.1663	2812.86	3887.96	100.059	99.4889	34.8883	0.723576	0.1887	0.2298	0.1485	42.1929	88	13	104.78
103-001, 005#ol2-line14	13.9739	51.5956	33.1099	3194.29	4235.77	104.294	99.7084	32.6088	0.704736	0.1821	0.2342	0.1486	47.9143	95	14	112.84
103-001, 005#ol2-line15	12.5373	53.5743	32.6752	2762.14	4422.46	236.118	99.7976	29.4829	0.67353	0.1727	0.2404	0.1478	41.4321	98	15	120.9
Subophitic
406-004, 012#ol1-line1	21.8724	42.3468	34.063	2395.71	3107.89	162.529	99.0568	47.9923	0.73943	0.2032	0.1451	0.1309	35.9357	69	11	0
406-004, 012#ol1-line2	21.6589	42.543	34.2833	2397.86	3139.65	283.235	99.2902	47.6322	0.739293	0.2027	0.1461	0.1318	35.9679	69	12	7.8
406-004, 012#ol1-line3	21.6577	43.4193	34.1368	2352.14	3174.51	161.471	100.011	47.1225	0.731783	0.2028	0.1473	0.1314	35.2821	70	11	23.4
406-004, 012#ol1-line4	21.1207	43.2837	33.9516	2290.71	3174.51	152.471	99.1371	46.5752	0.730337	0.1997	0.147	0.1309	34.3607	70	11	31.2
406-004, 012#ol1-line5	20.6965	43.6213	33.6834	2255	3235.7	176.294	98.7847	45.8777	0.724219	0.197	0.1472	0.13	33.825	71	11	39
406-004, 012#ol1-line6	20.5664	44.2514	33.7446	2211.43	3268.24	141.353	99.33	45.3655	0.717371	0.1961	0.1479	0.1299	33.1714	71	11	46.8
406-004, 012#ol1-line7	20.0633	44.457	33.7559	2181.43	3292.25	148.765	99.0538	44.6378	0.713233	0.1933	0.1482	0.1299	32.7214	72	11	54.6
406-004, 012#ol1-line8	19.7323	45.2234	33.6544	2162.86	3342.61	123.353	99.3967	43.8059	0.709104	0.1926	0.1504	0.1304	32.4429	73	11	62.4
406-004, 012#ol1-line9	19.1666	46.1592	33.6228	2200.71	3373.59	126	99.7571	42.5897	0.696129	0.1889	0.1513	0.1299	33.0107	73	11	70.2
406-004, 012#ol1-line10	18.9479	46.4216	33.3711	2311.43	3437.89	132.353	99.5284	42.171	0.693182	0.1878	0.1517	0.1293	34.6714	74	11	78
406-004, 012#ol1-line11	18.1756	46.8698	33.0835	2280.71	3509.15	79.4118	98.943	40.9271	0.684143	0.1832	0.1521	0.1285	34.2107	75	11	85.8
406-004, 012#ol1-line12	17.4844	47.4672	32.9675	2462.86	3609.86	189.529	98.7659	39.6896	0.674626	0.1792	0.153	0.1282	36.9429	77	11	93.6
406-004, 012#ol1-line13	17.0462	47.9872	32.9196	2496.43	3682.68	66.1765	98.81	38.8246	0.668199	0.1769	0.1541	0.1282	37.4464	78	10	101.4
406-004, 012#ol1-line14	16.7867	48.3667	32.4182	2495.71	3599.79	65.6471	98.4353	38.2746	0.664	0.1756	0.1546	0.1271	37.4357	77	10	109.2
406-004, 012#ol1-line15	16.5816	48.59	32.4991	2458.57	3633.1	65.1176	98.5207	37.8761	0.659154	0.174	0.1545	0.127	36.8786	77	10	117
Subophitic
103-025, 009#ol1-line1	16.1269	49.4086	32.829	2525.71	3704.37	85.2353	99.2186	36.8346	0.770846	0.2035	0.2521	0.2605	38	86	17	0
103-025, 009#ol1-line2	15.4143	49.9102	32.8602	2568.57	3744.65	95.2941	99.0723	35.5577	0.763222	0.1995	0.2536	0.2605	39	86	17	7.84
103-025, 009#ol1-line3	14.9162	50.3784	32.735	2597.86	3750.07	70.4118	98.9462	34.597	0.755861	0.1965	0.2548	0.2595	39	87	17	15.68
103-025, 009#ol1-line4	14.6707	51.0339	32.8717	2607.14	3819.01	57.1765	99.4504	33.9321	0.746067	0.1945	0.2561	0.26	39	87	17	23.52
103-025, 009#ol1-line5	14.1128	51.8254	32.6101	2630.71	3921.27	68.2941	99.4529	32.7287	0.736516	0.1915	0.2586	0.2584	40	89	17	31.36
103-025, 009#ol1-line6	13.0828	52.5046	32.5356	2607.14	3854.65	62.4706	99.0032	30.8042	0.725528	0.1858	0.2615	0.2582	39	87	17	39.2
103-025, 009#ol1-line7	12.5217	53.41	32.2753	2742.86	4032.04	50.2941	99.124	29.5208	0.713555	0.1825	0.2641	0.2564	41	91	18	47.04
103-025, 009#ol1-line8	11.9826	54.2552	32.4749	2832.86	4155.21	55.0588	99.6607	28.2939	0.700569	0.1789	0.2663	0.2574	42	91	18	54.88
103-025, 009#ol1-line9	11.7164	54.6227	33.6062	2848.57	4104.86	61.4118	100.891	27.7049	0.695689	0.1774	0.2685	0.2651	42	90	17	70.56
103-025, 009#ol1-line10	9.8685	56.6421	31.6535	2935.71	4211.76	51.3529	99.1323	23.7381	0.655438	0.1643	0.2737	0.2522	43	92	17	78.4
103-025, 009#ol1-line11	9.4489	56.8797	31.895	3140.71	4517.75	47.6471	99.2635	22.8866	0.648339	0.1614	0.275	0.2539	46	96	18	86.24
103-025, 009#ol1-line12	7.5935	58.7333	31.639	3320	4513.1	56.6471	99.0412	18.7643	0.6012	0.1467	0.2809	0.2522	48	94	18	101.92
103-025, 009#ol1-line13	7.6221	58.7324	31.6944	3401.43	4539.44	58.2353	99.1336	18.8219	0.601602	0.1469	0.2809	0.2526	49	95	18	109.76
103-025, 009#ol1-line14	6.952	59.2934	31.7793	3598.57	4813.66	66.7059	99.174	17.3195	0.582562	0.141	0.2828	0.2532	51	98	18	117.6
103-025, 009#ol1-line15	6.975	59.7193	31.9685	3489.29	4799.72	87.8824	99.8089	17.2643	0.579204	0.1411	0.2836	0.2542	50	97	18	125.44
103-025, 009#ol1-line16	6.9201	59.8214	32.1014	3582.86	4778.03	78.8824	99.9988	17.1275	0.577119	0.1406	0.284	0.255	51	97	18	133.28
Subophitic
406-036, 004#ol1-line1	28.0881	35.3165	36.0761	2702.86	2670.21	289.588	100.294	58.6935	0.818899	0.2363	0.1974	0.2767	39	68	17	0
406-036, 004#ol1-line2	27.9298	34.125	36.55	2497.86	2701.97	128.647	99.3827	59.3868	0.889689	0.2523	0.1905	0.1582	36	68	15	7.65
406-036, 004#ol1-line3	28.0288	34.1487	36.5871	2547.14	2603.59	281.118	99.5241	59.4554	0.886866	0.2521	0.1903	0.1577	37	66	15	15.3
406-036, 004#ol1-line4	27.925	34.126	36.851	2483.57	2712.82	177.882	99.6505	59.3819	0.889416	0.2522	0.1907	0.1588	36	66	15	22.95
406-036, 004#ol1-line5	28.0038	34.1494	36.7844	2531.43	2696.55	145.059	99.6876	59.4334	0.885218	0.2515	0.19	0.1579	36	66	15	30.6
406-036, 004#ol1-line6	27.5585	35.0252	36.7091	2672.86	2659.37	272.647	100.084	58.4326	0.877342	0.2495	0.1926	0.1573	38	65	15	38.25
406-036, 004#ol1-line7	27.5379	34.6914	36.7328	2425	2730.63	146.118	99.7112	58.6469	0.879805	0.2491	0.1913	0.1572	35	65	14	45.9
406-036, 004#ol1-line8	27.1697	35.1694	36.4926	2432.86	2728.31	160.941	99.6047	57.987	0.879218	0.2484	0.1934	0.1572	35	65	14	53.55
406-036, 004#ol1-line9	26.8095	35.7365	36.3431	2554.29	2770.14	137.118	99.6454	57.2706	0.871873	0.2461	0.1945	0.156	36	65	14	61.2
406-036, 004#ol1-line10	26.3645	36.2866	36.1957	2530	2808.1	137.118	99.637	56.4854	0.873012	0.2457	0.1971	0.1566	36	65	14	68.85
406-036, 004#ol1-line11	26.0057	36.4963	36.1191	2600.71	2800.35	168.882	99.4102	56.0063	0.868622	0.2432	0.1971	0.1557	37	65	15	76.5
406-036, 004#ol1-line12	25.0237	37.5476	35.7496	2615	2852.25	133.941	99.105	54.3522	0.868123	0.241	0.2016	0.156	37	65	14	84.15
406-036, 004#ol1-line13	24.1734	38.7868	35.7129	2669.29	3031.2	90.5294	99.4665	52.6846	0.852654	0.2359	0.2045	0.1546	38	67	14	91.8
406-036, 004#ol1-line14	23.3158	39.5299	35.3974	2686.43	2906.48	120.706	99.0394	51.3094	0.851452	0.2333	0.2077	0.1548	38	66	14	99.45
406-036, 004#ol1-line15	22.3535	40.9094	35.1138	2672.14	3012.61	127.588	99.1751	49.3985	0.840004	0.2292	0.212	0.154	38	67	14	107.1
406-036, 004#ol1-line16	21.0137	42.3212	34.768	2610.71	3149.72	89.4706	98.9035	47.0086	0.829184	0.2235	0.2166	0.1534	37	68	14	114.75
406-036, 004#ol1-line17	19.5476	44.0845	34.5032	2625	3069.93	94.7647	98.9329	44.2027	0.806667	0.2151	0.2211	0.1516	37	67	14	122.4
406-036, 004#ol1-line18	17.1106	46.8317	33.6033	2563.57	3159.01	87.8824	98.3391	39.4951	0.778624	0.2034	0.2301	0.15	36	68	14	130.05
Subophitic
406-036, 004#ol6-line1	26.0506	36.4793	36.2499	2666.43	2936.69	146.118	99.573	56.0603	0.865106	0.2424	0.1966	0.1553	38	66	14	0
406-036, 004#ol6-line2	26.7239	35.7589	36.4124	2622.86	2846.83	151.941	99.6804	57.1769	0.868623	0.2448	0.194	0.1555	37	65	14	7.66
406-036, 004#ol6-line3	26.6441	35.3861	36.3907	2540.71	2869.3	138.706	99.2101	57.3602	0.871875	0.2442	0.1927	0.1554	36	65	14	15.32
406-036, 004#ol6-line4	26.3866	36.3731	36.376	2548.57	2853.8	147.176	99.9027	56.4474	0.864245	0.2436	0.196	0.1554	36	65	14	22.98
406-036, 004#ol6-line5	26.1585	36.442	36.2353	2805	2811.97	368.471	99.6788	56.1873	0.863133	0.2423	0.196	0.1549	39	65	16	30.64
406-036, 004#ol6-line6	24.8192	37.6403	36.0469	2590.71	2844.51	128.118	99.3015	54.0873	0.857276	0.2372	0.2001	0.1546	37	65	14	38.3
406-036, 004#ol6-line7	22.9025	40.0496	35.5324	2515.71	2913.45	141.353	99.2629	50.536	0.840578	0.2297	0.2079	0.1534	36	65	14	45.96
406-036, 004#ol6-line8	19.6753	43.7695	34.7312	2287.86	3102.46	107.471	98.9458	44.5404	0.806804	0.2149	0.2197	0.1515	33	67	14	53.62
406-036, 004#ol6-line9	15.6474	48.3293	33.6446	2132.86	3300	106.412	98.3794	36.6464	0.756229	0.1947	0.2339	0.1492	31	69	14	61.28
Subophitic
406-036, 004#ol9-line1	26.3419	36.7367	36.0695	2682.14	2815.85	174.706	99.9472	56.161	0.861319	0.2436	0.197	0.1547	38	64	14	0
406-036, 004#ol9-line2	26.6915	36.3346	35.8513	2627.86	2848.38	129.706	99.6526	56.7557	0.86468	0.2452	0.1957	0.1544	37	65	14	7.57
406-036, 004#ol9-line3	25.8969	36.9518	35.5081	2658.57	2946.76	168.882	99.1838	55.597	0.861268	0.2419	0.1976	0.1537	37	65	14	22.71
406-036, 004#ol9-line4	26.6329	36.2719	35.743	2549.29	2945.21	162	99.4583	56.7441	0.868173	0.2457	0.1961	0.1548	36	65	14	30.28
406-036, 004#ol9-line5	26.2054	36.8014	35.7373	2639.29	2949.86	110.647	99.5481	55.9897	0.864227	0.2439	0.1978	0.1547	37	66	14	37.85
406-036, 004#ol9-line6	26.2813	36.6139	35.6859	2675.71	2948.31	140.294	99.3797	56.1867	0.866891	0.2445	0.1973	0.1548	38	66	14	45.42
406-036, 004#ol9-line7	25.8313	37.2931	35.5488	2685	2973.1	114.882	99.4797	55.3073	0.85789	0.2416	0.1987	0.1536	38	66	14	52.99
406-036, 004#ol9-line8	25.5186	37.2381	35.53	2695.71	3027.32	110.647	99.1064	55.0425	0.860669	0.2406	0.1988	0.1538	38	66	14	60.56
406-036, 004#ol9-line9	24.9198	38.0595	35.436	2723.57	3076.13	112.235	99.2277	53.9126	0.856082	0.2386	0.2017	0.1539	38	67	14	68.13
406-036, 004#ol9-line10	24.6393	38.6934	35.2177	2739.29	3076.9	108.529	99.3733	53.2202	0.8522	0.2379	0.204	0.1536	38	67	14	75.7
406-036, 004#ol9-line11	23.7294	39.7784	35.8464	2750.71	3189.23	95.2941	100.185	51.5921	0.841221	0.2333	0.2071	0.1542	39	68	14	83.27
406-036, 004#ol9-line12	23.3118	39.9972	34.9407	2744.29	3237.25	104.294	99.0828	51.0115	0.842661	0.2322	0.208	0.1527	38	69	14	90.84
406-036, 004#ol9-line13	22.0178	41.5792	34.9745	2744.29	3383.66	95.2941	99.4198	48.6145	0.830123	0.2267	0.2131	0.1528	39	70	14	98.41
406-036, 004#ol9-line14	21.2039	42.6835	34.7352	2715	3499.86	79.9412	99.5004	47.0207	0.817177	0.2222	0.216	0.1516	38	71	14	105.98
406-036, 004#ol9-line15	19.3455	44.7354	34.2889	2620.71	3551.76	83.1176	99.2197	43.5858	0.799235	0.2139	0.2227	0.1508	37	71	14	113.55
406-036, 004#ol9-line16	19.5801	44.3452	34.4727	2603.57	3656.34	78.8824	99.2625	44.0982	0.804546	0.2154	0.2219	0.1515	37	73	14	121.12
406-036, 004#ol9-line17	18.3928	45.7848	34.0854	2665	3690.42	77.2941	99.1568	41.7832	0.78816	0.2092	0.226	0.1504	38	73	14	128.69
406-036, 004#ol9-line18	16.9347	47.7634	33.5559	2581.43	3901.9	80.4706	99.1631	38.7797	0.767525	0.2021	0.2322	0.1492	37	75	14	136.26
406-036, 004#ol9-line19	15.6208	48.8382	33.514	2686.43	3958.45	81	98.8952	36.3641	0.750138	0.1943	0.2351	0.1486	38	76	14	143.83
406-036, 004#ol9-line20	15.1273	49.7105	33.8623	2794.29	4244.3	81.5294	99.6681	35.2196	0.741349	0.192	0.2383	0.1497	39	78	14	151.4
Subophitic
Z0303-002, 007#ol1-line1	23.705	39.9502	35.2313	2495.71	3038.94	192.176	99.6923	51.4588	0.808229	0.2245	0.1777	0.1529	36	69	15	0
Z0303-002, 007#ol1-line2	23.5872	39.8613	35.313	2481.43	3015.7	192.176	99.5718	51.39	0.804314	0.2226	0.1765	0.1521	36	68	15	7.65
Z0303-002, 007#ol1-line3	23.5749	39.9753	35.1438	2485.71	3012.61	206.471	99.4821	51.3056	0.800525	0.2218	0.1761	0.1512	36	67	15	15.3
Z0303-002, 007#ol1-line4	23.4674	39.8423	35.0725	2480	2989.37	207.529	99.1982	51.2747	0.80552	0.2223	0.1767	0.1518	35	66	15	22.95
Z0303-002, 007#ol1-line5	23.5636	40.0948	35.3157	2500	3021.13	226.059	99.7793	51.219	0.803884	0.223	0.1775	0.1524	36	67	15	30.6
Z0303-002, 007#ol1-line6	23.1239	40.4861	35.3123	2487.86	3036.62	234.529	99.7197	50.5055	0.79653	0.2199	0.1771	0.1513	35	67	15	38.25
Z0303-002, 007#ol1-line7	22.9576	40.77	35.0146	2449.29	3031.2	194.294	99.5338	50.1504	0.797383	0.2201	0.1782	0.1513	35	66	15	45.9
Z0303-002, 007#ol1-line8	22.4071	41.4657	34.9454	2424.29	3018.03	200.647	99.6121	49.1207	0.791837	0.2178	0.1793	0.1508	35	66	15	53.55
Z0303-002, 007#ol1-line9	21.8731	41.8084	34.628	2415	3040.49	189.529	99.0881	48.3125	0.78903	0.2154	0.1799	0.15	34	65	14	61.2
Z0303-002, 007#ol1-line10	21.1527	42.7252	34.5363	2345.71	3099.37	195.882	99.1915	46.9362	0.782355	0.2126	0.1817	0.1496	34	67	15	68.85
Z0303-002, 007#ol1-line11	20.1291	43.7649	34.3428	2403.57	3176.06	207.529	99.034	45.1069	0.774861	0.2085	0.1834	0.1489	34	67	15	76.5
Z0303-002, 007#ol1-line12	19.3145	44.79	34.4573	2425	3228.73	181.588	99.3631	43.5164	0.767856	0.2055	0.1861	0.1496	35	67	14	84.15
Z0303-002, 007#ol1-line13	18.6996	45.8856	34.2629	2413.57	3291.48	158.824	99.6671	42.1325	0.75518	0.2021	0.1872	0.1485	34	68	14	91.8
Z0303-002, 007#ol1-line14	16.7992	47.9355	33.7135	2429.29	3464.23	152.471	99.2736	38.504	0.739705	0.1946	0.1921	0.1479	35	69	14	99.45
Z0303-002, 007#ol1-line15	16.367	48.289	33.6739	2427.14	3489.79	158.824	99.1586	37.716	0.729177	0.1908	0.1913	0.1467	34	69	14	107.1
Z0303-002, 007#ol1-line16	15.2528	49.7993	33.4634	2442.86	3693.52	151.941	99.3699	35.3675	0.715649	0.1861	0.1949	0.1467	35	72	15	114.75
Z0303-002, 007#ol1-line17	14.027	51.0329	33.2523	2482.86	3667.18	168.353	99.1773	32.934	0.698945	0.1795	0.1969	0.146	35	72	14	122.4
Z0303-002, 007#ol1-line18	12.8155	52.3653	32.6579	2476.43	3860.07	164.647	98.7203	30.4222	0.681082	0.173	0.1995	0.1451	35	73	14	130.05
Z0303-002, 007#ol1-line19	11.0715	54.2607	32.3698	2502.86	3971.62	154.588	98.631	26.7154	0.647489	0.1618	0.2024	0.1439	35	74	14	137.7
Z0303-002, 007#ol1-line20	10.0825	55.3919	32.2659	2568.57	4121.13	134.471	98.6619	24.5396	0.628071	0.1556	0.2045	0.1438	36	76	15	145.35
Z0303-002, 007#ol1-line21	8.7584	56.8365	31.71	2646.43	4289.23	128.118	98.2686	21.5878	0.599262	0.1466	0.2077	0.143	37	77	14	153
Subophitic
Z0303-002, 007#ol2-line1	26.3571	36.4706	35.8155	2635.71	2904.15	220.765	99.4432	56.3541	0.815557	0.23	0.1681	0.1523	37	64	15	0
Z0303-002, 007#ol2-line2	26.1666	36.699	36.03	2645.71	2895.63	211.235	99.6947	56.0219	0.816296	0.2299	0.169	0.153	37	64	14	7.5
Z0303-002, 007#ol2-line3	25.895	37.0462	35.8834	2617.86	2878.59	205.941	99.6187	55.5322	0.811959	0.2283	0.1692	0.1522	37	64	14	15
Z0303-002, 007#ol2-line4	25.612	37.3166	35.8542	2596.43	2906.48	206.471	99.5875	55.0808	0.811047	0.2274	0.1697	0.1521	36	64	14	22.5
Z0303-002, 007#ol2-line5	25.2041	37.5355	35.7382	2570.71	2921.97	198.529	99.2852	54.5383	0.811391	0.2261	0.1704	0.1518	36	64	14	30
Z0303-002, 007#ol2-line6	25.0283	37.8307	35.862	2586.43	2984.72	188.471	99.5252	54.1703	0.811217	0.226	0.1714	0.1524	36	65	14	37.5
Z0303-002, 007#ol2-line7	24.3546	38.7277	35.6365	2577.14	3035.85	201.176	99.5406	52.9087	0.805235	0.2235	0.1729	0.1516	36	65	14	45
Z0303-002, 007#ol2-line8	24.0706	38.977	35.4429	2580	3007.96	181.059	99.3073	52.4564	0.807408	0.2234	0.1742	0.1519	36	65	14	52.5
Z0303-002, 007#ol2-line9	23.3422	39.7535	35.3141	2603.57	3083.1	168.882	99.2172	51.1968	0.798789	0.2196	0.1748	0.1507	37	66	14	60
Z0303-002, 007#ol2-line10	22.7053	40.6304	35.2441	2646.43	3102.46	170.471	99.4022	49.9599	0.795152	0.2179	0.1772	0.151	37	66	14	67.5
Z0303-002, 007#ol2-line11	22.0272	41.4947	35.1366	2744.29	3353.45	150.353	99.5222	48.676	0.791604	0.216	0.1794	0.151	38	68	14	75
Z0303-002, 007#ol2-line12	20.7009	42.6536	34.7683	2762.14	3313.17	149.294	98.9823	46.4405	0.782431	0.2103	0.1812	0.1498	38	67	14	82.5
Z0303-002, 007#ol2-line13	19.2299	45.1275	34.7476	2781.43	3471.97	150.353	99.995	43.2242	0.760837	0.2041	0.1857	0.1494	39	70	14	90
Z0303-002, 007#ol2-line14	19.328	44.783	34.2525	2827.86	3446.41	153.529	99.2418	43.5374	0.766569	0.2052	0.1856	0.1488	39	69	14	97.5
Z0303-002, 007#ol2-line15	17.7214	46.0137	34.0529	2810.71	3674.15	154.588	98.7083	40.7611	0.754142	0.1977	0.1879	0.1482	39	72	14	105
Z0303-002, 007#ol2-line16	16.8437	47.0494	33.8152	2841.43	3823.66	145.059	98.6379	39.0096	0.744751	0.1939	0.1897	0.1476	39	73	14	112.5
Z0303-002, 007#ol2-line17	15.3373	49.3218	33.6427	2842.14	3714.44	150.353	99.2131	35.7148	0.718695	0.1861	0.1936	0.1468	39	72	14	120
Z0303-002, 007#ol2-line18	14.2764	50.3352	33.3094	2995.71	4154.44	142.412	98.9081	33.631	0.704784	0.1804	0.1953	0.1459	41	76	14	127.5
Z0303-002, 007#ol2-line19	13.4493	51.0547	32.894	3036.43	4165.28	149.294	98.3939	32.0025	0.695722	0.1763	0.1971	0.1453	42	77	14	135
Z0303-002, 007#ol2-line20	11.9603	52.5893	32.5598	3005.71	4252.82	144	98.131	28.8926	0.67386	0.1682	0.2009	0.1453	41	77	14	142.5
Z0303-002, 007#ol2-line21	11.0078	53.2676	32.2359	3180.71	4427.89	150.353	97.578	26.9648	0.655284	0.1613	0.201	0.1438	43	79	14	150
Poikilitic
103-001, 001#ol1-line1	25.3498	36.9946	34.7254	2668.57	2957.61	282.706	97.9035	55.0407	0.853767	0.2371	0.1812	0.1448	40.0286	72	13	0
103-001, 001#ol1-line2	25.4028	37.1283	35.0894	2522.86	2942.11	150.882	98.4169	55.0031	0.851404	0.2371	0.1813	0.1453	37.8429	71	12	17.4
103-001, 001#ol1-line3	25.5617	37.3789	35.5809	2694.29	2994.01	147.706	99.3419	54.9909	0.847708	0.2376	0.1819	0.1471	40.4143	71	12	52.2
103-001, 001#ol1-line4	25.5774	37.302	35.4507	2700	2959.15	169.941	99.1761	55.0571	0.851063	0.2384	0.1822	0.1472	40.5	71	12	69.6
103-001, 001#ol1-line5	26.2879	37.6176	36.1125	2602.14	2910.35	774.529	100.912	55.5261	0.842822	0.2406	0.1818	0.264	39.0321	70	17	104.4
103-001, 001#ol1-line6	25.064	37.905	35.2208	2741.43	3009.51	149.824	99.0347	54.157	0.83853	0.234	0.1827	0.1454	41.1214	71	12	121.8
103-001, 001#ol1-line7	25.0603	37.9186	35.4942	2766.43	3027.32	134.471	99.2879	54.1444	0.837026	0.2336	0.1826	0.1458	41.4964	72	12	139.2
103-001, 001#ol1-line8	25.0528	38.2851	35.4035	2799.29	3066.06	221.294	99.5784	53.8981	0.834538	0.2339	0.1837	0.1457	41.9893	72	12	156.6
103-001, 001#ol1-line9	24.0613	38.8317	35.5181	2439.29	2924.3	501.882	99.2453	52.5399	0.823854	0.2275	0.1846	0.1451	36.5893	70	15	208.8
103-001, 001#ol1-line10	22.7787	40.9752	35.0017	2789.29	3210.14	107.471	99.624	49.8293	0.801402	0.2209	0.1909	0.1436	41.8393	74	12	243.6
103-001, 001#ol1-line11	21.6273	42.0797	34.2115	2729.29	3261.27	167.824	98.7502	47.8689	0.788469	0.2148	0.1943	0.1419	40.9393	75	12	261
103-001, 001#ol1-line12	19.0148	46.3077	34.0532	2677.86	3455.7	115.941	100.224	42.3169	0.736685	0.1996	0.2062	0.1406	40.1679	78	12	278.4
103-001, 001#ol1-line13	11.9603	54.6033	32.362	2860.71	4262.89	97.9412	99.9155	28.1267	0.610755	0.1566	0.2308	0.1358	42.9107	90	12	313.2
103-001, 001#ol1-line14	8.484	57.4386	31.4509	3157.86	4643.24	90.5294	98.436	20.8792	0.497119	0.1218	0.2385	0.1331	47.3679	96	12	330.6
Poikilitic
103-001, 002#ol2-line1	27.3249	35.0658	35.9751	2642.14	2819.72	150.353	99.162	58.1975	0.948394	0.2685	0.1912	0.1644	39.6321	76	14	0
103-001, 002#ol2-line2	27.3348	35.0297	35.7995	2626.43	2825.14	226.059	98.9613	58.2314	0.948602	0.2685	0.191	0.164	39.3964	76	15	17.4
103-001, 002#ol2-line3	27.3704	35.1154	35.7506	2577.86	2828.24	141.353	99.027	58.2036	0.945153	0.268	0.1907	0.1633	38.6679	76	14	26.1
103-001, 002#ol2-line4	27.0941	35.3644	35.8859	2662.86	2846.06	131.294	99.1223	57.7843	0.941547	0.2662	0.1913	0.1633	39.9429	76	14	34.8
103-001, 002#ol2-line5	26.2227	35.7157	34.7594	2665.71	2805	145.588	97.5038	56.7424	0.941658	0.2624	0.1929	0.161	39.9857	76	14	43.5
103-001, 002#ol2-line6	26.2473	36.8558	35.5253	2626.43	2932.04	121.765	99.3966	55.9927	0.929406	0.2627	0.1966	0.1628	39.3964	78	14	60.9
103-001, 002#ol2-line7	25.5188	37.6627	35.494	2462.14	2909.58	136.588	99.4419	54.762	0.918201	0.258	0.1985	0.162	36.9321	77	14	69.6
103-001, 002#ol2-line8	24.4886	38.8502	35.4993	2650.71	2965.35	119.118	99.6407	52.9667	0.903938	0.252	0.2021	0.1617	39.7607	79	14	78.3
103-001, 002#ol2-line9	22.8498	40.7297	34.9524	2799.29	3088.52	124.412	99.3589	50.0575	0.883586	0.2432	0.208	0.1602	41.9893	80	14	87
Poikilitic
406-004, 004#ol1-line1	25.0744	37.3817	34.3485	3014.29	2926.62	142.412	97.6461	54.5122	0.803659	0.2229	0.1401	0.1221	45.2143	67	11	0
406-004, 004#ol1-line2	24.8894	37.6784	34.5195	2946.43	2890.99	123.353	97.9039	54.1323	0.797859	0.2212	0.1399	0.1217	44.1964	67	11	7
406-004, 004#ol1-line3	24.6387	38.0589	34.5116	2896.43	2935.92	149.824	98.0364	53.631	0.79346	0.2198	0.1405	0.1216	43.4464	67	11	14
406-004, 004#ol1-line4	24.8256	38.1459	34.4531	2880.71	2956.83	152.471	98.265	53.7622	0.793721	0.221	0.1407	0.1215	43.2107	67	11	21
406-004, 004#ol1-line5	23.4801	39.5166	33.9744	2864.29	3048.24	139.765	97.8084	51.4932	0.776873	0.2136	0.1426	0.1203	42.9643	69	11	28
406-004, 004#ol1-line6	22.7955	40.6879	34.2294	2807.86	3066.83	137.118	98.5472	50.0237	0.767541	0.2109	0.1455	0.1213	42.1179	69	11	35
406-004, 004#ol1-line7	22.0283	41.6786	33.9983	2772.86	3159.01	159.353	98.5448	48.5668	0.75688	0.207	0.1472	0.121	41.5929	71	11	42
406-004, 004#ol1-line8	22.0264	42.0072	33.7742	2792.86	3246.55	130.235	98.6514	48.3685	0.754948	0.2073	0.1478	0.1207	41.8929	72	11	49
406-004, 004#ol1-line9	19.6207	44.5458	33.493	2637.14	3300	181.588	98.5116	44.038	0.720267	0.1935	0.1512	0.1194	39.5571	73	11	56
406-004, 004#ol1-line10	16.6145	47.7408	32.6865	2694.29	3564.93	132.882	97.9253	38.3387	0.67392	0.1761	0.202	0.1291	40.4143	77	11	63
Poikilitic
406-004, 004#ol4-line1	25.291	37.8644	35.6197	2719.29	2998.66	146.118	99.6038	54.4073	0.637194	0.1786	0.1731	0.1363	40.7893	68	11	0
406-004, 004#ol4-line2	25.0654	38.0238	35.4501	2766.43	3009.51	158.294	99.3425	54.0807	0.640142	0.1789	0.174	0.1363	41.4964	68	11	7.6
406-004, 004#ol4-line3	25.1361	38.0118	35.4417	2766.43	2979.3	157.765	99.4338	54.1584	0.63926	0.1789	0.1738	0.1361	41.4964	68	11	15.2
406-004, 004#ol4-line4	25.1217	38.106	35.6806	2746.43	3021.9	168.882	99.7434	54.0828	0.637304	0.1785	0.174	0.1365	41.1964	69	11	22.8
406-004, 004#ol4-line5	25.2035	38.3364	35.6701	2792.14	3016.48	331.941	100.072	54.0138	0.633004	0.1781	0.1742	0.136	41.8821	68	12	30.4
406-004, 004#ol4-line6	25.0515	38.261	35.5845	2792.14	3029.65	214.941	99.7425	53.9124	0.63672	0.1784	0.1745	0.1363	41.8821	69	11	38
406-004, 004#ol4-line7	24.943	38.4609	35.6611	2783.57	3024.23	138.706	99.9021	53.675	0.63596	0.1782	0.1751	0.1365	41.7536	68	11	45.6
406-004, 004#ol4-line8	24.6137	39.4893	35.1318	2843.57	3123.38	111.176	100.087	52.6871	0.626572	0.1765	0.1773	0.1377	42.6536	70	11	68.4
406-004, 004#ol4-line9	24.1592	39.6337	35.6132	2858.57	3169.86	117	100.248	52.1312	0.628046	0.1755	0.1779	0.139	42.8786	71	11	76
406-004, 004#ol4-line10	23.9772	40.2695	35.7387	2869.29	3250.42	117.529	100.826	51.5451	0.623202	0.1748	0.1798	0.1392	43.0393	72	11	83.6
406-004, 004#ol4-line11	23.7435	40.7266	35.3643	2902.14	3296.9	97.4118	100.703	51.0184	0.620411	0.1741	0.1809	0.1381	43.5321	73	11	91.2
406-004, 004#ol4-line12	22.6224	41.6519	35.8516	2977.14	3418.52	110.647	101.026	49.2478	0.619171	0.1715	0.1841	0.1395	44.6571	74	11	98.8
406-004, 004#ol4-line13	21.4952	43.1598	35.7199	3095.71	3617.61	165.706	101.319	47.0842	0.611387	0.1683	0.1886	0.1391	46.4357	77	11	106.4
Poikilitic
Z0303-002, 003#ol1-line1	26.1133	36.3208	36.955	2845	3024.23	154.588	100.239	56.2267	0.831667	0.2329	0.1966	0.1572	40	70	15	0
Z0303-002, 003#ol1-line2	25.7283	36.3055	36.4135	2814.29	3009.51	175.765	99.3056	55.8712	0.833012	0.2313	0.1963	0.156	40	68	15	7.53
Z0303-002, 003#ol1-line3	25.8998	36.4025	36.1095	2830	2998.66	177.353	99.2442	55.9692	0.829306	0.2314	0.1962	0.155	40	68	15	15.06
Z0303-002, 003#ol1-line4	25.9435	36.3151	36.2195	2837.14	3049.79	195.882	99.3356	56.07	0.832984	0.2324	0.1964	0.1557	40	69	15	22.59
Z0303-002, 003#ol1-line5	25.8158	36.3966	35.9055	2832.86	3013.38	198.529	99.0113	55.8931	0.831951	0.2317	0.1965	0.155	40	67	15	30.12
Z0303-002, 003#ol1-line6	25.8152	36.284	36.0566	2834.29	3022.68	205.941	98.9931	55.9689	0.828424	0.2304	0.1955	0.1544	40	67	15	37.65
Z0303-002, 003#ol1-line7	25.5452	36.9085	36.0637	2856.43	3042.82	181.588	99.3631	55.2882	0.824485	0.2297	0.1974	0.1544	40	68	15	45.18
Z0303-002, 003#ol1-line8	25.1285	36.9073	35.7978	2862.14	3002.54	196.412	98.6731	54.8821	0.828017	0.2286	0.1977	0.1541	40	67	15	52.71
Z0303-002, 003#ol1-line9	25.656	36.5321	36.0393	2870	3042.04	197.471	99.0711	55.6483	0.830588	0.2309	0.1968	0.155	40	67	15	60.24
Z0303-002, 003#ol1-line10	25.4324	36.7031	36.041	2877.86	3055.99	190.588	99.0377	55.3168	0.826045	0.229	0.1967	0.1542	40	67	15	67.77
Z0303-002, 003#ol1-line11	25.2207	36.7092	35.8985	2878.57	3064.51	187.941	98.6802	55.1059	0.827268	0.2283	0.1968	0.1541	40	67	14	75.3
Z0303-002, 003#ol1-line12	25.2818	36.7693	35.9165	2847.86	3009.51	212.824	98.8081	55.1253	0.827367	0.2288	0.1971	0.1542	40	67	15	82.83
Z0303-002, 003#ol1-line13	24.8854	37.2316	35.7925	2865.71	3038.94	162.529	98.7463	54.4243	0.824417	0.2273	0.1985	0.1538	40	67	14	97.89
Z0303-002, 003#ol1-line14	24.6968	37.3755	35.5377	2867.86	3077.68	170.471	98.4629	54.1398	0.826006	0.2272	0.1992	0.1536	40	67	15	105.42
Z0303-002, 003#ol1-line15	24.5075	37.5369	35.6152	2882.86	3049.01	176.824	98.5018	53.8416	0.822337	0.2257	0.1992	0.1532	40	66	14	112.95
Porphyritic
103-001, 007#ol1-line1	27.8731	35.4034	36.39	2899.29	2842.96	212.824	100.494	58.4474	0.683695	0.1966	0.1734	0.2649	43.4893	68	12	0
103-001, 007#ol1-line2	27.869	35.3242	36.1687	2792.14	2739.93	361.059	100.207	58.4983	0.681953	0.1959	0.1725	0.2633	41.8821	66	13	10
103-001, 007#ol1-line3	27.9328	35.2382	36.0861	2700.71	2715.92	271.588	100.082	58.6129	0.681729	0.1959	0.1722	0.2627	40.5107	66	12	20
103-001, 007#ol1-line4	28.0841	35.2865	36.2993	2718.57	2765.49	298.059	100.488	58.7107	0.681615	0.1966	0.1725	0.2641	40.7786	67	13	30
103-001, 007#ol1-line5	28.4339	35.2001	36.6204	2708.57	2781.76	414	101.085	59.0697	0.673556	0.1955	0.1712	0.2656	40.6286	67	14	40
103-001, 007#ol1-line6	28.6561	35.4482	36.8883	2712.86	2808.87	1101.18	101.954	59.0881	0.671277	0.1963	0.172	0.2673	40.6929	68	21	50
Equigranular
406-002, 007#ol1-line1	24.3698	39.6101	35.3768	2859.29	3135	193.765	100.225	52.3626	0.648901	0.1821	0.1818	0.139	42.8893	71	12	0
406-002, 007#ol1-line2	24.5033	39.7899	35.1925	2837.14	3100.14	214.412	100.341	52.3859	0.646007	0.1822	0.182	0.1384	42.5571	71	12	7.73
406-002, 007#ol1-line3	24.2995	39.5959	35.4928	2824.29	3092.39	208.059	100.26	52.2995	0.648923	0.1818	0.1817	0.1391	42.3643	71	12	15.46
406-002, 007#ol1-line4	24.3994	39.6416	35.3354	2824.29	3090.85	217.588	100.231	52.3731	0.646463	0.1816	0.1815	0.1385	42.3643	70	12	23.19
406-002, 007#ol1-line5	23.9255	40.6463	35.0488	2802.86	3127.25	202.765	100.479	51.2585	0.64204	0.1807	0.1845	0.1379	42.0429	71	12	30.92
406-002, 007#ol1-line6	23.406	40.9488	35.0285	2795	3147.39	214.412	100.248	50.5246	0.638659	0.1784	0.1849	0.1374	41.925	71	12	38.65
406-002, 007#ol1-line7	23.3225	41.3947	34.8838	2792.86	3193.1	163.059	100.453	50.1645	0.637805	0.1788	0.1866	0.1374	41.8929	72	11	46.38
406-002, 007#ol1-line8	23.0256	41.4844	35.0473	2777.14	3190.77	174.706	100.422	49.7901	0.635828	0.1773	0.1866	0.1374	41.6571	72	11	54.11
406-002, 007#ol1-line9	22.6679	42.0907	35.0258	2762.86	3208.59	150.353	100.624	49.0361	0.632492	0.1763	0.1884	0.1373	41.4429	72	11	61.84
406-002, 007#ol1-line10	22.0484	42.7157	35.0265	2739.29	3258.94	129.706	100.631	47.9758	0.629708	0.1745	0.1902	0.1372	41.0893	73	11	69.57
406-002, 007#ol1-line11	21.4392	43.5303	34.7169	2710	3292.25	164.118	100.521	46.8063	0.625298	0.1727	0.1925	0.1364	40.65	74	11	77.3
406-002, 007#ol1-line12	20.8769	44.0981	34.5071	2723.57	3345.7	210.706	100.36	45.8233	0.621737	0.1708	0.1942	0.1359	40.8536	74	12	85.03
406-002, 007#ol1-line13	20.3541	44.7051	34.448	2630	3342.61	420.353	100.405	44.856	0.617667	0.169	0.1958	0.1356	39.45	74	13	92.76
406-002, 007#ol1-line14	19.9935	45.1251	34.0523	2625	3399.93	397.059	100.058	44.1835	0.61828	0.1687	0.1975	0.1352	39.375	75	13	100.49
406-002, 007#ol1-line15	19.4731	45.4189	33.8257	2587.14	3406.13	207.529	99.5709	43.3747	0.612839	0.1659	0.1976	0.1339	38.8071	75	12	108.22
Fragment
406-004, 005#ol1-line1	12.9001	53.7574	33.8729	2605	4169.15	75.1765	101.461	30.0077	0.521959	0.1353	0.2173	0.1327	39.075	86	11	0
406-004, 005#ol1-line2	12.6755	53.7562	33.5131	2602.14	4188.52	57.1765	100.863	29.6406	0.520442	0.1342	0.2175	0.1321	39.0321	86	11	9.37
406-004, 005#ol1-line3	12.5532	54.1551	33.2139	2609.29	4201.69	54.5294	100.843	29.2854	0.520764	0.1346	0.2193	0.1319	39.1393	86	11	18.74
406-004, 005#ol1-line4	12.2029	54.67	33.0983	2641.43	4228.03	47.1176	100.911	28.5095	0.512995	0.1324	0.2203	0.1312	39.6214	87	11	37.48
406-004, 005#ol1-line5	11.7975	55.1036	32.7704	2682.14	4254.37	55.0588	100.603	27.6675	0.511063	0.1314	0.2224	0.1312	40.2321	87	11	46.85
406-004, 005#ol1-line6	11.7396	54.8631	32.6589	2702.86	4292.32	44.4706	100.207	27.6566	0.510256	0.1306	0.2211	0.1304	40.5429	88	11	56.22
406-004, 005#ol1-line7	11.3676	55.2991	32.4526	2720	4285.35	46.0588	100.068	26.8612	0.503569	0.1285	0.222	0.1297	40.8	88	11	65.59
406-004, 005#ol1-line8	11.1559	55.5399	32.293	2736.43	4282.25	45	99.9565	26.409	0.502916	0.1281	0.2232	0.1298	41.0464	87	11	74.96
406-004, 005#ol1-line9	10.9515	55.8013	32.1446	2740	4296.97	43.9412	99.8667	25.9608	0.49889	0.1269	0.2239	0.1293	41.1	88	11	84.33
406-004, 005#ol1-line10	9.7525	57.0096	31.7128	2715.71	4307.82	56.6471	99.4188	23.4086	0.479673	0.1205	0.2271	0.1281	40.7357	88	11	121.81
406-004, 005#ol1-line11	9.7155	56.7999	31.4876	2650	4333.38	42.8824	98.9446	23.4065	0.483854	0.1211	0.2272	0.1281	39.75	89	11	140.55
Fragment
103-025, 008#ol1-line1	19.764	44.3751	32.8064	2517.14	3267.46	68.8235	97.74	44.3122	0.83402	0.2243	0.2389	0.2621	40	89	19	0
103-025, 008#ol1-line2	19.8654	44.6361	33.0136	2556.43	3303.87	85.2353	98.3328	44.2937	0.830897	0.2247	0.2396	0.2633	40	90	19	8.25
103-025, 008#ol1-line3	19.8242	44.8789	33.0428	2528.57	3324.01	92.6471	98.5566	44.1087	0.824718	0.2235	0.2394	0.263	39	87	18	16.5
103-025, 008#ol1-line4	19.4826	45.467	33.2218	2517.14	3371.27	68.2941	99.0069	43.3607	0.820148	0.2222	0.2416	0.2643	39	86	18	24.75
103-025, 008#ol1-line5	18.833	46.071	33.7304	2542.86	3289.15	88.9412	99.4521	42.2076	0.812122	0.2185	0.2433	0.2673	39	84	18	33
103-025, 008#ol1-line6	18.156	47.1819	33.9737	2564.29	3438.66	78.3529	100.14	40.7407	0.790799	0.2125	0.2444	0.2674	39	85	18	41.25
103-025, 008#ol1-line7	15.4105	50.1499	32.1645	2543.57	3750.85	75.1765	98.5944	35.4423	0.766655	0.201	0.2553	0.2567	39	89	18	49.5
103-025, 008#ol1-line8	14.6826	50.9935	32.123	2557.86	3829.08	80.4706	98.676	33.968	0.754693	0.1967	0.2578	0.2562	39	88	18	57.75
103-025, 008#ol1-line9	12.9049	53.2382	31.8315	2621.43	3977.82	66.7059	98.88	30.2198	0.722739	0.1861	0.2645	0.2542	40	90	18	66
103-025, 008#ol1-line10	12.4933	54.0701	31.9757	2677.14	4144.37	73.5882	99.4677	29.2189	0.712517	0.1837	0.2671	0.2551	40	92	18	74.25
103-025, 008#ol1-line11	10.0835	56.8345	31.5968	2814.29	4281.48	60.3529	99.4746	24.0685	0.65989	0.1667	0.275	0.2521	42	94	18	82.5
103-025, 008#ol1-line12	8.5474	58.6248	31.3176	2705	4155.21	67.2353	99.426	20.6654	0.621898	0.1551	0.2804	0.2503	40	90	17	90.75
103-025, 008#ol1-line13	7.5386	60.0773	31.3056	3131.43	4790.42	73.5882	99.9965	18.313	0.591418	0.1468	0.285	0.2503	45	97	18	99
103-025, 008#ol1-line14	6.5091	60.9712	30.9185	3277.14	4906.62	77.2941	99.507	16.018	0.559124	0.137	0.2875	0.2476	47	98	18	107.25
Fragment
406-036, 003#ol4-line1	29.0841	33.2805	37.7255	2462.14	2544.72	184.235	100.818	60.9577	0.876979	0.2523	0.1852	0.1575	35	60	14	0
406-036, 003#ol4-line2	28.6128	33.3252	37.1934	2595.71	2722.89	184.765	99.9072	60.5361	0.875434	0.2495	0.1846	0.1558	37	62	14	7.53
406-036, 003#ol4-line3	28.7412	33.2314	37.0643	2582.14	2671.76	196.412	99.7952	60.7103	0.877534	0.2505	0.1846	0.1558	37	63	14	15.06
406-036, 003#ol4-line4	28.4652	33.2036	36.9665	2665	2674.08	274.765	99.4213	60.4999	0.87698	0.2488	0.1842	0.1553	37	62	15	22.59
406-036, 003#ol4-line5	28.5116	33.2066	37.0367	2517.86	2695	188.471	99.5065	60.5367	0.879606	0.2498	0.1848	0.156	36	62	14	30.12
406-036, 003#ol4-line6	28.44	33.1615	37.0392	2578.57	2667.89	183.176	99.4242	60.5091	0.87789	0.2488	0.1842	0.1555	36	62	14	45.18
406-036, 003#ol4-line7	28.4384	33.2441	36.8659	2569.29	2644.65	282.176	99.327	60.4483	0.877762	0.249	0.1846	0.1553	36	61	15	52.71
406-036, 003#ol4-line8	28.2322	33.6407	36.7667	2558.57	2647.75	218.647	99.3971	59.9898	0.877115	0.2489	0.1862	0.1555	36	62	14	60.24
406-036, 003#ol4-line9	28.42	33.3436	36.7821	2567.14	2683.38	158.824	99.3052	60.3613	0.881293	0.2502	0.1855	0.1559	36	63	14	67.77
406-036, 003#ol4-line10	28.1141	33.6312	36.8409	2581.43	2689.58	176.294	99.3828	59.896	0.873061	0.2471	0.1853	0.1547	36	62	14	75.3
406-036, 003#ol4-line11	28.2273	33.4969	36.8132	2585	2677.96	167.294	99.3095	60.0884	0.87412	0.2476	0.1849	0.1547	36	62	14	82.83
406-036, 003#ol4-line12	28.0965	33.6821	36.7321	2586.43	2698.1	159.882	99.2681	59.8446	0.879571	0.249	0.1867	0.1557	36	62	14	90.36
406-036, 003#ol4-line13	27.951	33.8132	36.5781	2600	2693.45	176.294	99.1032	59.6263	0.875971	0.2476	0.1865	0.1547	37	62	14	97.89
406-036, 003#ol4-line14	27.6087	34.211	36.5721	2585.71	2730.63	173.647	99.1555	59.0468	0.870054	0.2453	0.1872	0.1541	36	62	14	105.42
406-036, 003#ol4-line15	27.2753	34.4307	36.5522	2579.29	2718.24	157.235	99.0159	58.5974	0.868643	0.2438	0.1879	0.1539	36	63	14	112.95
406-036, 003#ol4-line16	26.5474	34.9372	36.2444	2595.71	2756.97	167.824	98.4959	57.5834	0.871621	0.2423	0.1904	0.1541	37	63	14	120.48
Fragment
406-036, 003#ol8-line1	27.9241	34.5415	36.7677	2577.14	2760.85	196.412	100.011	59.0889	0.869615	0.2478	0.189	0.1552	36	63	14	0
406-036, 003#ol8-line2	28.1201	34.2529	36.5668	2590.71	2745.35	227.647	99.7144	59.4603	0.872488	0.2488	0.1882	0.1551	37	63	14	7.86
406-036, 003#ol8-line3	28.3277	34.1174	36.7638	2577.86	2752.32	167.294	99.9724	59.7329	0.87461	0.2501	0.1881	0.1559	36	63	14	15.72
406-036, 003#ol8-line4	28.1739	33.9333	36.4804	2591.43	2715.92	136.588	99.3629	59.7321	0.875857	0.2491	0.1873	0.155	37	63	14	23.58
406-036, 003#ol8-line5	27.8215	34.1516	36.447	2568.57	2729.86	139.235	99.2009	59.2742	0.869199	0.246	0.1868	0.1537	36	63	14	31.44
406-036, 003#ol8-line6	28.0156	34.074	36.4988	2570.71	2681.83	161.471	99.3403	59.4968	0.873814	0.2481	0.1874	0.1548	36	62	14	39.3
406-036, 003#ol8-line7	26.826	36.0293	36.3395	2578.57	2802.68	156.176	99.9634	57.0858	0.858997	0.2434	0.1935	0.154	36	63	14	62.88
406-036, 003#ol8-line8	26.1812	36.4513	36.2727	2544.29	2831.34	147.176	99.6859	56.2024	0.858699	0.2412	0.1951	0.1541	36	63	14	70.74
406-036, 003#ol8-line9	26.3956	36.0116	36.205	2560.71	2910.35	144	99.3872	56.7012	0.860709	0.2416	0.1935	0.1537	36	65	14	78.6
406-036, 003#ol8-line10	25.9291	36.7658	36.0607	2597.14	2929.72	133.412	99.5557	55.7522	0.854755	0.2397	0.1958	0.1532	37	64	14	86.46
406-036, 003#ol8-line11	25.1909	37.2958	36.0383	2627.86	3049.79	128.118	99.3427	54.6841	0.855028	0.2375	0.1982	0.1537	37	66	14	94.32
406-036, 003#ol8-line12	25.1831	37.37	35.8654	2620.71	2997.11	126	99.2194	54.6272	0.854762	0.2376	0.1983	0.1533	37	65	14	102.18
406-036, 003#ol8-line13	24.5994	37.8659	35.7784	2631.43	3026.55	129.706	99.0568	53.7178	0.847438	0.234	0.1992	0.1523	37	66	14	110.04
406-036, 003#ol8-line14	24.5158	37.8508	35.5661	2632.14	2964.58	139.765	98.7396	53.643	0.849871	0.2342	0.1995	0.1524	37	65	14	117.9
406-036, 003#ol8-line15	23.6042	38.9336	34.863	2635	3014.15	139.765	98.2034	51.996	0.845362	0.2314	0.2035	0.1514	37	66	14	125.76
Fragment
Z0303-002, 005#ol1-line1	26.7933	35.5753	36.0015	2512.86	2870.07	202.765	99.1499	57.3664	0.830184	0.2338	0.1681	0.1544	36	68	15	0
Z0303-002, 005#ol1-line2	26.5164	35.8493	36.1049	2521.43	2892.54	305.471	99.293	56.9241	0.828114	0.2326	0.1686	0.1544	36	67	16	7.39
Z0303-002, 005#ol1-line3	26.5498	36.3156	36.3217	2524.29	2918.87	229.235	99.9891	56.6378	0.825743	0.2334	0.1699	0.1552	36	67	15	14.78
Z0303-002, 005#ol1-line4	26.189	36.6266	36.3432	2538.57	2966.9	221.824	99.9678	56.0916	0.825138	0.2323	0.1707	0.1552	36	67	15	22.17
Z0303-002, 005#ol1-line5	25.5759	37.0631	35.9998	2547.86	2880.92	238.765	99.4278	55.2146	0.817386	0.2283	0.1704	0.1533	36	66	15	29.56
Z0303-002, 005#ol1-line6	24.9962	37.682	35.8767	2559.29	3065.28	211.235	99.3617	54.2362	0.818645	0.2275	0.1724	0.1537	36	67	15	36.95
Z0303-002, 005#ol1-line7	24.7524	38.329	35.586	2544.29	3080	199.588	99.4713	53.5697	0.811882	0.2262	0.1732	0.1526	36	67	15	44.34
Z0303-002, 005#ol1-line8	23.7517	39.236	35.3891	2629.29	3180.7	145.059	99.1953	51.9583	0.809029	0.223	0.1753	0.1522	37	68	14	51.73
Z0303-002, 005#ol1-line9	23.6075	39.8399	35.6851	2647.14	3280.63	129.176	99.9753	51.4249	0.803085	0.2223	0.1763	0.1526	37	69	14	59.12
Z0303-002, 005#ol1-line10	22.4098	41.2334	35.069	2642.14	3315.49	145.588	99.561	49.2642	0.796241	0.2184	0.1796	0.1516	37	68	14	66.51
Z0303-002, 005#ol1-line11	21.3293	42.1133	34.9018	2699.29	3423.17	132.882	99.2018	47.5029	0.7882	0.2134	0.1806	0.1505	38	70	14	73.9
Z0303-002, 005#ol1-line12	20.5175	42.9497	34.7509	2705.71	3465	132.882	99.0915	46.0473	0.78423	0.2107	0.1829	0.1505	38	70	14	81.29
Z0303-002, 005#ol1-line13	19.6603	43.9391	34.3608	2758.57	3568.8	120.706	98.8383	44.426	0.776116	0.2071	0.1846	0.1496	39	71	14	88.68
Z0303-002, 005#ol1-line14	19.3307	44.433	34.3253	2830	3647.82	111.706	98.9845	43.7338	0.774798	0.2065	0.1862	0.15	39	72	14	96.07
Z0303-002, 005#ol1-line15	18.8276	45.0792	34.3139	2830	3649.37	111.706	99.1273	42.7323	0.763734	0.2029	0.1862	0.1489	39	72	14	103.46
Z0303-002, 005#ol1-line16	18.2552	45.7112	34.2364	2810.71	3663.31	108	99.1239	41.6398	0.759221	0.2007	0.1876	0.1488	39	72	14	110.85
Z0303-002, 005#ol1-line17	18.5314	45.6737	34.3202	2781.43	3582.75	120.176	99.4282	42.0251	0.759716	0.202	0.1877	0.1491	39	71	14	118.24
Fragment
Z0303-002, 020#ol1-line1	23.6977	38.1363	35.8338	2812.86	3275.21	154.588	98.5357	52.6108	0.826209	0.2244	0.2023	0.1546	40	74	16	0
Z0303-002, 020#ol1-line2	23.9757	38.1272	35.7403	2965.71	3280.63	161.471	98.7208	52.9074	0.830017	0.2268	0.2032	0.1554	42	74	16	7.67
Z0303-002, 020#ol1-line3	23.8273	38.2235	35.716	2877.86	3280.63	204.882	98.6406	52.6898	0.82515	0.225	0.2026	0.1545	41	73	16	15.34
Z0303-002, 020#ol1-line4	23.7442	38.4334	35.7099	2963.57	3310.07	192.706	98.7866	52.4661	0.827088	0.2257	0.2039	0.1551	42	73	16	23.01
Z0303-002, 020#ol1-line5	23.7036	38.3997	35.8387	2985	3258.17	176.294	98.8363	52.4453	0.821572	0.2239	0.2029	0.1544	42	71	15	30.68
Z0303-002, 020#ol1-line6	23.3804	38.5241	35.6165	3015	3214.79	223.412	98.4118	52.0221	0.823624	0.2232	0.2035	0.1542	42	71	15	38.35
Z0303-002, 020#ol1-line7	23.2858	38.7936	35.9035	3004.29	3286.83	243	98.8844	51.7469	0.815592	0.2213	0.2035	0.1537	42	70	15	61.36
Z0303-002, 020#ol1-line8	23.2603	39.1885	36.1951	3055	3328.66	252	99.5736	51.4666	0.814999	0.2221	0.2051	0.1546	42	70	15	76.7
Z0303-002, 020#ol1-line9	22.3322	39.8867	35.5316	2992.14	3322.46	200.647	98.6466	50.0075	0.811807	0.2186	0.2073	0.1533	42	70	15	84.37
Z0303-002, 020#ol1-line10	22.4874	40.3983	35.4432	3009.29	3373.59	198	99.2426	49.8621	0.808272	0.2198	0.2091	0.1534	42	70	15	92.04
Z0303-002, 020#ol1-line11	20.5442	41.8946	34.8866	3027.86	3410	179.471	98.2465	46.6982	0.797674	0.2116	0.2135	0.1517	42	70	15	99.71
Z0303-002, 020#ol1-line12	19.5676	43.26	34.7077	3015.71	3437.11	155.647	98.4531	44.6941	0.790937	0.2088	0.2187	0.152	42	71	15	107.38
Z0303-002, 020#ol1-line13	19.4424	44.3185	34.7388	2992.86	3495.21	152.471	99.4315	43.9392	0.78146	0.2085	0.2219	0.1522	41	71	15	115.05
Z0303-002, 020#ol1-line14	19.0198	43.7917	34.8415	3006.43	3481.27	164.118	98.5779	43.6926	0.785196	0.2061	0.2202	0.152	42	71	15	122.72

## Sheet: Group 2
	Weight								StdDev
EMPA profiles	MgO (wt.%)	FeO (wt.%)	SiO2 (wt.%)	Ca (ppm)	Mn (ppm)	Al (ppm)	Total	Fo (mol%)	Fo (%)	Mg (wt.%)	Fe (wt.%)	Si (wt.%)	Ca (ppm)	Mn (ppm)	Al (ppm)	Distance (µm)
Subophitic
103-025, 009#ol2-line1	16.1628	49.5801	32.6036	2550.71	3719.86	68.2941	99.2035	36.8057	0.767398	0.2032	0.252	0.2587	39	87	18	0
103-025, 009#ol2-line2	15.2578	50.2357	32.8627	2494.29	3550.99	71.4706	99.2219	35.1758	0.757418	0.1981	0.2541	0.2602	38	84	17	7.55
103-025, 009#ol2-line3	14.7522	50.5145	32.8692	2585.71	3790.35	70.9412	99.0221	34.2865	0.756633	0.1963	0.256	0.2607	39	88	18	15.1
103-025, 009#ol2-line4	14.5549	51.1651	32.7124	2584.29	3853.1	71.4706	99.3361	33.6972	0.744879	0.194	0.2566	0.259	40	90	18	22.65
103-025, 009#ol2-line5	14.0441	51.7029	32.835	2582.14	3873.24	67.2353	99.4615	32.6733	0.741569	0.1922	0.2592	0.2602	39	88	17	30.2
103-025, 009#ol2-line6	13.6603	51.929	32.4649	2610	3924.37	67.7647	98.9441	31.9718	0.733613	0.189	0.2591	0.2575	40	91	18	37.75
103-025, 009#ol2-line7	13.2627	52.5693	32.3462	2634.29	3871.69	58.2353	99.062	31.0697	0.726905	0.1871	0.2614	0.2568	40	88	17	45.3
103-025, 009#ol2-line8	13.2639	52.3205	32.7585	2701.43	3980.92	55.5882	99.2797	31.1733	0.727705	0.1867	0.2606	0.2595	40	89	17	52.85
103-025, 009#ol2-line9	13.5593	52.209	32.8931	2736.43	3935.21	58.2353	99.5683	31.6941	0.73227	0.1889	0.2606	0.2605	41	89	18	60.4
103-025, 009#ol2-line10	13.8391	52.0512	32.9552	2742.86	3851.55	56.6471	99.7429	32.2039	0.739041	0.1915	0.2611	0.2614	41	88	17	67.95
103-025, 009#ol2-line11	14.1033	51.8159	32.9953	2818.57	3985.56	65.1176	99.8406	32.7179	0.739463	0.1922	0.2596	0.2612	42	90	18	75.5
103-025, 009#ol2-line12	14.6221	51.2026	33.2673	2800.71	3876.34	72.5294	100.024	33.7838	0.749875	0.1957	0.2584	0.2634	42	90	18	83.05
103-025, 009#ol2-line13	14.8693	50.7211	33.2293	2755	3817.46	65.1176	99.7524	34.3727	0.752945	0.1964	0.2562	0.2628	41	88	18	90.6
103-025, 009#ol2-line14	14.7875	51.7672	32.8476	2587.86	3680.35	84.7059	100.262	33.7902	0.744279	0.1964	0.2595	0.2604	39	86	17	98.15
103-025, 009#ol2-line15	15.592	50.2012	34.5527	2630.71	3797.32	69.3529	101.266	35.6872	0.75955	0.2001	0.2547	0.2712	40	87	17	105.7
103-025, 009#ol2-line16	14.3467	50.437	32.2029	2535	3826.76	76.7647	97.8663	33.6956	0.754872	0.1938	0.2556	0.2565	39	88	18	113.25
