# Supplementary material for: Surges in volcanic activity on the Moon about two billion years ago
Source: Nat Commun. 2023 Jun 22;14:3734. doi: 10.1038/s41467-023-39418-0 (PMC10287643; doi:10.1038/s41467-023-39418-0)
Supplement: Supplementary file 4 — Supplementary Data 2 [file 41467_2023_39418_MOESM4_ESM.xlsx]

## Sheet: Subophitic
042GP, 001	SiO2 (wt.%)	Cr2O3 (wt.%)	CaO (wt.%)	FeO (wt.%)	MgO (wt.%)	Mg#	Distance (µm)
042GP, 001#py1-line1	46.539	0.206	14.691	20.054	9.68	46.4913	0
042GP, 001#py1-line2	47.185	0.199	14.753	20.572	9.757	46.0542	6.67
042GP, 001#py1-line3	47.326	0.152	15.501	20.225	9.671	46.257	13.34
042GP, 001#py1-line4	44.647	0.093	15.004	19.204	8.905	45.4943	20.01
042GP, 001#py1-line5	47.861	0.172	15.695	20.114	9.432	45.7721	26.68
042GP, 001#py1-line6	47.741	0.14	16.117	20.498	8.967	44.0535	33.35
042GP, 001#py1-line7	48.147	0.164	15.431	21.383	9.145	43.497	40.02
042GP, 001#py1-line8	47.18	0.109	14.828	22.271	8.761	41.455	46.69
042GP, 001#py1-line9	48.201	0.148	14.142	25.367	7.705	35.3476	53.36
042GP, 001#py1-line10	47.25	0.014	12.613	31.688	4.41	20.0323	60.03
103-001, 005	SiO2 (wt.%)	Cr2O3 (wt.%)	CaO (wt.%)	FeO (wt.%)	MgO (wt.%)	Mg#	Distance (µm)
103-001, 005#py1-line1	48.685	0.42	17.319	17.178	9.842	50.7703	0
103-001, 005#py1-line2	49.002	0.45	17.779	16.98	9.69	50.6711	6.64
103-001, 005#py1-line3	48.482	0.425	18.45	16.62	9.524	50.7748	19.92
103-001, 005#py1-line4	47.401	0.425	17.985	16.608	9.374	50.396	26.56
103-001, 005#py1-line5	47.746	0.491	18.343	16.182	9.379	51.0588	33.2
103-001, 005#py1-line6	47.439	0.457	18.031	15.78	9.438	51.8438	39.84
103-001, 005#py1-line7	47.342	0.53	17.032	17.195	9.549	49.9901	46.48
103-001, 005#py1-line8	48.372	0.518	16.979	17.386	9.799	50.36	53.12
103-001, 005#py1-line9	48.251	0.444	16.892	17.699	9.855	50.0564	59.76
103-001, 005#py1-line10	48.458	0.356	16.671	17.94	9.976	50.0234	66.4
103-001, 005#py1-line11	48.531	0.382	17.549	17.831	9.193	48.1331	73.04
103-001, 005#py1-line12	48.064	0.405	16.673	18.306	9.883	49.2844	79.68
103-001, 005#py1-line13	48.884	0.427	16.382	18.607	10.039	49.2682	86.32
103-001, 005#py1-line14	49.58	0.339	17.65	18.13	9.766	49.2282	92.96
406-006, 011	SiO2 (wt.%)	Cr2O3 (wt.%)	CaO (wt.%)	FeO (wt.%)	MgO (wt.%)	Mg#	Distance (µm)
406-006, 011#py1-line1	49.782	0.372	15.104	18.088	11.336	53.0094	0
406-006, 011#py1-line2	50.435	0.265	15.024	17.754	10.66	51.9409	12.52
406-006, 011#py1-line3	49.43	0.342	15.129	18.223	10.964	51.9919	25.04
406-006, 011#py1-line4	50.082	0.34	14.915	18.194	11.221	52.6097	37.56
406-006, 011#py1-line5	49.687	0.381	14.843	18.368	11.096	52.0928	50.08
406-006, 011#py1-line6	49.819	0.402	15.591	17.793	11.154	53.0158	62.6
406-006, 011#py1-line7	51.181	0.274	12.931	20.301	11.937	51.4186	75.12
406-006, 011#py1-line8	50.054	0.365	14.877	18.414	11.097	52.0326	87.64
406-006, 011#py1-line9	49.516	0.34	14.939	18.349	11.124	52.1815	100.16
406-006, 011#py1-line10	51.37	0.238	12.838	20.56	12.487	52.2267	112.68
406-006, 011#py1-line11	49.427	0.337	13.801	20.085	11.015	49.6768	125.2
406-006, 011#py1-line12	50.041	0.306	14.692	18.421	11.132	52.1017	137.72
406-006, 011#py1-line13	49.794	0.373	14.972	18.46	10.869	51.452	150.24
406-006, 011#py1-line14	49.239	0.362	14.968	18.333	11.105	52.1606	162.76
406-036, 004	SiO2 (wt.%)	Cr2O3 (wt.%)	CaO (wt.%)	FeO (wt.%)	MgO (wt.%)	Mg#	Distance (µm)
406-036, 004#py1-line1	46.371	0.159	12.914	24.208	10.326	43.4324	0
406-036, 004#py1-line2	48.33	0.092	6.959	29.747	12.213	42.4961	10.28
406-036, 004#py1-line3	47.349	0.123	9.82	27.856	11.176	41.9338	20.56
406-036, 004#py1-line4	47.894	0.115	8.338	29.082	11.48	41.539	30.84
406-036, 004#py1-line5	47.65	0.097	9.189	28.842	11.168	41.0719	41.12
406-036, 004#py1-line6	46.986	0.104	12.621	28.59	8.082	33.7237	51.4
406-036, 004#py1-line7	45.694	0.085	12.738	32.948	4.411	19.4185	61.68
Note: The data marked by red color are from Tian et al. (2021)

## Sheet: Poikilitic
103-001, 008	SiO2 (wt.%)	Cr2O3 (wt.%)	CaO (wt.%)	FeO (wt.%)	MgO (wt.%)	Mg#	Distance (µm)
103-001, 008#py1-line1	50.049	0.455	18.509	14.819	10.942	57.0645	0
103-001, 008#py1-line2	49.892	0.528	18.108	14.898	11.218	57.5439	15.4
103-001, 008#py1-line3	49.866	0.556	17.329	15.372	11.298	56.9513	30.8
103-001, 008#py1-line4	49.537	0.566	17.057	15.618	11.293	56.5508	46.2
103-001, 008#py1-line5	49.342	0.579	17.501	15.347	11.232	56.8475	61.6
103-001, 008#py1-line6	49.61	0.636	15.479	16.775	11.936	56.155	77
103-001, 008#py1-line7	49.336	0.542	16.687	15.994	11.647	56.7246	92.4
103-001, 008#py1-line8	48.578	0.58	16.129	16.286	11.458	55.8769	107.8
103-001, 008#py1-line9	49.381	0.511	16.276	16.672	11.792	56.0078	123.2
103-001, 008#py1-line10	50.072	0.334	15.153	17.827	12.498	55.7899	138.6
103-001, 008#py1-line11	51.696	0.271	15.172	18.002	12.677	55.8997	154
103-001, 008	SiO2 (wt.%)	Cr2O3 (wt.%)	CaO (wt.%)	FeO (wt.%)	MgO (wt.%)	Mg#	Distance (µm)
103-001, 008#py2-line1	48.709	0.639	18.215	14.66	10.798	57.0043	0
103-001, 008#py2-line2	49.387	0.546	17.92	15.273	10.922	56.2787	14.81
103-001, 008#py2-line3	49.743	0.531	16.969	15.948	11.408	56.2858	29.62
103-001, 008#py2-line4	49.752	0.531	17.146	15.961	11.263	55.9507	44.43
103-001, 008#py2-line5	52.129	0.322	13.908	19.037	13.019	55.1767	59.24
103-001, 008#py2-line6	51.903	0.264	13.21	19.728	13.295	54.8134	74.05
103-001, 008#py2-line7	49.657	0.384	16.714	16.395	11.539	55.8862	88.86
103-001, 008#py2-line8	50.24	0.457	16.914	16.684	11.274	54.8803	103.67
103-001, 008#py2-line9	49.375	0.355	16.486	17.307	11.183	53.7696	118.48
103-001, 008#py2-line10	50.426	0.307	16.989	17.47	10.945	53.001	133.29
103-001, 008#py2-line11	50.781	0.244	16.925	18.193	10.624	51.2464	148.1
103-001, 008#py2-line12	50.273	0.294	16.753	19.021	10.43	49.6732	162.91
103-003, 005	SiO2 (wt.%)	Cr2O3 (wt.%)	CaO (wt.%)	FeO (wt.%)	MgO (wt.%)	Mg#	Distance (µm)
103-003, 005#py1-line1	49.265	0.248	17.505	17.47	10.743	52.5367	0
103-003, 005#py1-line2	49.592	0.229	16.878	17.992	10.692	51.6832	10.7
103-003, 005#py1-line3	50.343	0.199	11.398	23.412	11.631	47.2082	21.4
103-003, 005#py1-line4	50.461	0.106	9.318	26.947	11.043	42.4509	32.1
103-003, 005#py1-line5	49.429	0.166	14.716	22.596	9.17	42.2127	42.8
103-003, 005#py1-line6	49.441	0.181	14.991	22.671	9.004	41.6871	53.5
103-003, 005#py1-line7	49.89	0.169	12.592	25.375	9.166	39.4012	64.2
103-003, 005#py1-line8	49.742	0.099	9.324	29.234	9.187	36.1293	74.9
103-003, 005#py1-line9	49.278	0.091	10.212	30.39	7.802	31.6058	85.6
103-003, 005#py1-line10	49.498	0.08	8.195	33.483	7.138	27.7315	96.3
103-003, 005#py1-line11	48.836	0.093	8.449	35.067	5.96	23.4261	107
103-003, 005#py1-line12	48.228	0.033	8.296	36.349	4.719	18.942	117.7
103-003, 005#py1-line13	48.051	0.063	6.662	40.094	3.275	12.8183	128.4
103-003, 005#py1-line14	48.362	0.068	7.816	39.065	3.06	12.3573	139.1
406-005, 002	SiO2 (wt.%)	Cr2O3 (wt.%)	CaO (wt.%)	FeO (wt.%)	MgO (wt.%)	Mg#	Distance (µm)
406-005, 002#py1-line1	50.416	0.209	10.607	21.526	13.959	53.8586	0
406-005, 002#py1-line2	50.855	0.181	10.647	21.681	14.131	53.9846	5.42
406-005, 002#py1-line3	50.951	0.187	10.495	22.102	14.004	53.2818	10.84
406-005, 002#py1-line4	50.815	0.244	10.538	21.948	13.802	53.0941	16.26
406-005, 002#py1-line5	50.313	0.184	11.213	21.776	13.264	52.2992	21.68
406-005, 002#py1-line6	50.351	0.182	11.542	21.991	12.747	51.0611	27.1
406-005, 002#py1-line7	49.872	0.196	12.288	21.361	12.549	51.3962	32.52
406-005, 002#py1-line8	50.497	0.205	11.954	22.658	12.467	49.759	37.94
406-005, 002#py1-line9	50.404	0.141	10.683	24.476	12.266	47.4254	43.36
406-005, 002#py1-line10	50.184	0.126	10.385	26.127	11.016	43.1475	48.78
406-005, 002#py1-line11	49.653	0.129	9.766	28.51	9.475	37.43	54.2
406-005, 002#py1-line12	48.905	0.071	10.565	29.867	8.121	32.8602	59.62
406-005, 002#py1-line13	48.25	0.103	10.772	30.959	6.955	28.7939	65.04
406-005, 002#py1-line14	48.543	0.153	10.013	32.187	6.923	27.9101	70.46
406-005, 002#py1-line15	48.709	0.099	10.423	31.75	6.657	27.3997	75.88
406-005, 002#py1-line16	48.952	0.084	10.203	32.73	6.465	26.229	81.3
406-005, 002#py1-line17	48.88	0.062	10.56	32.602	6.476	26.3378	86.72
406-005, 002#py1-line18	48.479	0.077	11.035	32.388	5.938	24.8127	92.14
406-005, 002#py1-line19	48.351	0.124	10.478	32.971	5.758	23.9167	97.56
406-005, 002#py1-line20	48.138	0.022	10.097	33.54	5.651	23.2701	102.98
406-006, 007	SiO2 (wt.%)	Cr2O3 (wt.%)	CaO (wt.%)	FeO (wt.%)	MgO (wt.%)	Mg#	Distance (µm)
406-006, 007#py1-line1	49.541	0.315	14.804	20.595	10.307	47.3914	0
406-006, 007#py1-line2	49.406	0.286	14.247	21.193	10.866	47.9949	7.18
406-006, 007#py1-line3	50.509	0.28	14.107	21.122	10.621	47.5097	14.36
406-006, 007#py1-line4	49.304	0.316	15.78	19.939	10.139	47.7889	21.54
406-006, 007#py1-line5	49.578	0.201	13.47	22.181	10.703	46.4827	28.72
406-006, 007#py1-line6	48.886	0.335	15.419	20.065	9.978	47.2326	35.9
406-006, 007#py1-line7	48.711	0.269	16.888	19.191	9.594	47.3645	43.08
406-006, 007#py1-line8	49.743	0.281	15.924	19.868	9.753	46.9102	50.26
406-006, 007#py1-line9	49.732	0.275	15.398	20.878	9.776	45.7359	57.44
406-006, 007#py1-line10	50.161	0.202	13.978	22.668	9.846	43.8783	64.62
406-006, 007#py1-line11	49.639	0.138	13.024	24.535	9.404	40.8256	71.8
406-006, 007#py1-line12	49.032	0.098	11.138	28.512	8.299	34.38	78.98

## Sheet: Porphyritic
103-001, 003	SiO2 (wt.%)	Cr2O3 (wt.%)	CaO (wt.%)	FeO (wt.%)	MgO (wt.%)	Mg#	Distance (µm)
103-001, 003#py1-line1	46.826	0.717	13.373	16.867	12.915	57.9523	0
103-001, 003#py1-line2	48.738	0.573	8.52	20.23	15.725	58.3187	5.7
103-001, 003#py1-line3	47.155	0.712	14.032	16.279	12.637	58.2864	11.4
103-001, 003#py1-line4	46.521	0.662	14.478	16.47	12.263	57.2689	17.1
103-001, 003#py1-line5	46.491	0.701	15.272	15.723	11.819	57.5022	22.8
103-001, 003#py1-line6	45.915	0.555	15.519	16.41	11.907	56.6362	28.5
103-001, 003#py1-line7	47.175	0.32	12.484	20.538	11.562	50.3308	34.2
103-001, 003#py1-line8	46.882	0.085	9.926	29.403	8.305	33.7054	39.9
103-001, 003#py1-line9	47.667	0.098	10.09	31.505	6.438	26.8914	45.6
103-001, 003#py1-line10	46.864	0.059	10.945	32.441	5.023	21.7957	51.3
103-001, 003	SiO2 (wt.%)	Cr2O3 (wt.%)	CaO (wt.%)	FeO (wt.%)	MgO (wt.%)	Mg#	Distance (µm)
103-001, 003#py2-line1	48.317	0.756	16.568	14.288	11.925	60.0369	0
103-001, 003#py2-line2	49.768	0.558	9.12	19.429	15.663	59.202	15
103-001, 003#py2-line3	47.711	0.804	15.046	14.994	12.299	59.62	30
103-001, 003#py2-line4	46.589	0.911	16.338	13.965	11.341	59.379	45
103-001, 003#py2-line5	49.209	0.65	12.907	16.687	13.511	59.3067	60
103-001, 003#py2-line6	51.543	0.45	11.809	18.066	14.774	59.547	75
103-001, 003#py2-line7	48.744	0.735	16.442	14.698	11.988	59.4833	90
103-001, 003	SiO2 (wt.%)	Cr2O3 (wt.%)	CaO (wt.%)	FeO (wt.%)	MgO (wt.%)	Mg#	Distance (µm)
103-001, 003#py3-line1	48.191	0.579	17.621	14.577	10.961	57.5099	0
103-001, 003#py3-line2	48.055	0.62	17.752	13.922	10.819	58.3126	5.81
103-001, 003#py3-line3	49.028	0.656	14.141	16.364	12.686	58.2538	11.62
103-001, 003#py3-line4	48.185	0.795	17.049	14	11.62	59.9038	17.43
103-001, 003#py3-line5	48.514	0.712	14.853	15.537	12.269	58.7015	23.24
103-001, 003#py3-line6	48.486	0.701	14.603	15.948	12.63	58.7715	29.05
103-001, 003#py3-line7	47.162	0.803	15.71	14.854	11.75	58.7435	34.86
103-001, 003#py3-line8	49.612	0.525	12.273	17.78	13.493	57.7345	40.67
103-001, 003#py3-line9	51.587	0.352	8.603	20.716	15.163	56.8501	46.48
103-001, 003#py3-line10	47.362	0.552	17.431	14.302	10.673	57.3245	52.29
103-003, 013	SiO2 (wt.%)	Cr2O3 (wt.%)	CaO (wt.%)	FeO (wt.%)	MgO (wt.%)	Mg#	Distance (µm)
103-003, 013#py1-line1	46.959	0.732	16.512	16.201	10.243	53.2282	0
103-003, 013#py1-line2	48.599	0.44	16.127	17.962	10.365	50.949	12.1
103-003, 013#py1-line3	48.12	0.332	17.677	17.11	9.79	50.7371	24.2
103-003, 013#py1-line4	49.601	0.186	14.859	21.147	10.196	46.463	36.3
103-003, 013#py1-line5	49.358	0.158	13.922	22.667	9.559	43.1523	48.4
103-003, 013#py1-line6	48.496	0.229	15.261	21.785	8.583	41.4923	60.5
103-003, 013#py1-line7	48.613	0.185	17.473	21.198	7.783	39.7911	72.6
103-003, 013#py1-line8	48.494	0.147	15.535	23.644	7.572	36.5664	84.7
103-003, 013#py1-line9	49.32	0.122	13.048	25.85	8.676	37.661	96.8
103-003, 016	SiO2 (wt.%)	Cr2O3 (wt.%)	CaO (wt.%)	FeO (wt.%)	MgO (wt.%)	Mg#	Distance (µm)
103-003, 016#py1-line1	46.773	0.605	16.081	14.236	11.695	59.6565	0
103-003, 016#py1-line2	46.978	0.615	15.047	14.53	12.196	60.173	10.75
103-003, 016#py1-line3	47.634	0.607	12.831	16.124	13.373	59.886	21.5
103-003, 016#py1-line4	47.33	0.591	15.223	14.44	12.243	60.4138	32.25
103-003, 016#py1-line5	50.706	0.488	7.659	19.889	16.755	60.2602	43
103-003, 016#py1-line6	46.242	0.789	16.676	13.572	11.43	60.253	53.75
103-003, 016#py1-line7	46.38	0.668	14.883	15.091	12.04	58.9506	64.5
103-003, 016#py1-line8	46.857	0.319	15.488	15.716	11.441	56.7169	86
406-036, 005	SiO2 (wt.%)	Cr2O3 (wt.%)	CaO (wt.%)	FeO (wt.%)	MgO (wt.%)	Mg#	Distance (um)
406-036, 005#py1-line1	44.181	0.48	17.799	14.871	10.762	56.5716	0
406-036, 005#py1-line2	44.559	0.613	17.632	14.409	11.127	58.1591	6.3
406-036, 005#py1-line3	43.169	0.664	16.395	14.715	11.325	58.0769	12.6
406-036, 005#py1-line4	44.104	0.715	17.177	14.327	11.52	59.1393	18.9
406-036, 005#py1-line5	43.837	0.548	16.582	14.441	11.512	58.9308	25.2
406-036, 005#py1-line6	44.391	0.506	17.3	14.883	11.328	57.8067	31.5
406-036, 005#py1-line7	43.524	0.439	17.945	14.702	10.585	56.445	37.8
406-036, 005#py1-line8	43.867	0.431	17.718	15.376	10.523	55.1947	44.1
406-036, 005#py1-line9	45.448	0	12.848	29.914	5.799	25.8677	50.4

## Sheet: Equigranular
103-027, 001	SiO2 (wt.%)	Cr2O3 (wt.%)	CaO (wt.%)	FeO (wt.%)	MgO (wt.%)	Mg#	Distance (µm)
103-027, 001#py1-line1	48	0.584	16.171	17.047	11.739	55.3477	0
103-027, 001#py1-line2	48.325	0.497	15.333	17.872	12.182	55.095	12.3
103-027, 001#py1-line3	47.121	0.657	18.272	14.934	10.015	54.6919	24.6
103-027, 001#py1-line4	47.178	0.638	17.434	15.96	10.318	53.7825	36.9
103-027, 001#py1-line5	46.391	0.585	17.498	16.243	10.542	53.8795	49.2
103-027, 001#py1-line6	46.883	0.584	17.604	16.364	10.614	53.8642	61.5
103-027, 001#py1-line7	48.003	0.52	18.028	15.821	10.31	53.9806	73.8
103-027, 001#py1-line8	48.827	0.264	17.047	18.663	9.913	48.8775	86.1
103-027, 001#py1-line9	47.778	0.2	14.275	23.981	9.113	40.6182	98.4
103-027, 001#py1-line10	47.099	0.119	14.028	27.901	6.569	29.765	110.7
103-027, 001#py1-line11	47.272	0.125	13.329	29.565	5.954	26.6053	123
103-027, 001	SiO2 (wt.%)	Cr2O3 (wt.%)	CaO (wt.%)	FeO (wt.%)	MgO (wt.%)	Mg#	Distance (µm)
103-027, 001#py2-line1	47.105	0.417	18.319	16.493	10.288	52.8925	0
103-027, 001#py2-line2	47.279	0.41	17.898	16.892	9.921	51.3896	10.2
103-027, 001#py2-line3	47.707	0.334	16.337	18.656	10.514	50.3582	20.4
103-027, 001#py2-line4	47.999	0.286	16.873	19.17	10.146	48.7882	30.6
103-027, 001#py2-line5	48.508	0.157	15.459	21.985	9.454	43.6314	40.8
103-027, 001#py2-line6	48.567	0.12	12.09	26.166	9.385	39.2322	51
103-027, 001#py2-line7	48.26	0.066	15.006	26.226	7.184	33.0238	61.2

## Sheet: Fragment
103-003, 004	FeO (wt.%)	MgO (wt.%)	Mg#	Distance (µm)
103-003, 004#py1-line1	15.795	10.303	54.0046	0
103-003, 004#py1-line2	15.647	10.389	54.4446	10.58
103-003, 004#py1-line3	16.402	10.343	53.1631	21.16
103-003, 004#py1-line4	17.495	10.773	52.5706	31.74
103-003, 004#py1-line5	17.104	10.735	53.0458	42.32
103-003, 004#py1-line6	16.187	10.276	53.3298	52.9
103-003, 004#py1-line7	16.739	10.488	53.0033	63.48
103-003, 004#py1-line8	17.075	10.361	52.2041	74.06
103-003, 004#py1-line9	17.025	10.444	52.4763	84.64
103-003, 004#py1-line10	16.618	10.166	52.4069	95.22
103-003, 004#py1-line11	16.643	10.165	52.3669	105.8
103-003, 004#py1-line12	16.766	10.521	53.0414	116.38
103-003, 004#py1-line13	17.065	10.218	51.8718	126.96
103-003, 004#py1-line14	16.496	10.27	52.8443	137.54
103-003, 004#py1-line15	17.067	10.361	52.2158	148.12
103-003, 004#py1-line16	17.324	10.329	51.7655	158.7
103-003, 004#py1-line17	17.414	10.564	52.1977	169.28
103-003, 004#py1-line18	17.901	10.455	51.25	179.86
406-004, 005	FeO (wt.%)	MgO (wt.%)	Mg#	Distance (µm)
406-004, 005#py1-line1	16.838	14.658	61.0433	0
406-004, 005#py1-line2	16.653	14.322	60.7542	24.4
406-004, 005#py1-line3	22.725	17.121	57.5573	48.8
406-004, 005#py1-line4	17.833	14.52	59.4419	73.2
406-004, 005#py1-line5	22.789	16.921	57.2012	97.6
406-004, 005#py1-line6	21.969	16.348	57.2549	122
406-004, 005#py1-line7	22.321	15.345	55.3062	146.4
406-004, 005#py1-line8	22.921	14.948	53.9992	170.8
406-004, 005#py1-line9	25.322	14.532	50.8116	195.2
406-004, 005#py1-line10	25.702	13.021	47.6962	219.6
406-004, 005#py1-line11	28.176	12.754	44.8969	244
406-004, 005#py1-line12	28.427	10.419	39.7493	268.4
406-004, 005#py1-line13	26.132	9.662	39.959	292.8
406-004, 005#py1-line14	24.934	9.455	40.5668	317.2
406-004, 005#py1-line15	27.422	9.724	38.9608	341.6
406-036, 003	FeO (wt.%)	MgO (wt.%)	Mg#	Distance (µm)
406-036, 003#py1-line1	18.26	13.522	57.1357	0
406-036, 003#py1-line2	18.945	13.941	56.9811	11.46
406-036, 003#py1-line3	15.635	12.003	58.016	22.92
406-036, 003#py1-line4	15.569	11.733	57.5642	34.38
406-036, 003#py1-line5	15.75	11.718	57.2503	45.84
406-036, 003#py1-line6	15.898	11.643	56.8639	57.3
406-036, 003#py1-line7	16.325	11.711	56.3559	68.76
406-036, 003#py1-line8	17.081	11.426	54.6295	80.22
406-036, 003#py1-line9	17.763	11.396	53.5921	91.68
406-036, 003#py1-line10	19.33	11.289	51.2487	103.14
406-036, 003#py1-line11	21.341	10.714	47.4699	114.6
406-036, 003#py1-line12	22.866	9.602	43.048	126.06
406-036, 003#py1-line13	26.107	8.549	37.0843	137.52
406-036, 003#py1-line14	30.404	7.333	30.2715	148.98
406-036, 003#py1-line15	34.636	5.197	21.265	160.44
406-037, 003	FeO (wt.%)	MgO (wt.%)	Mg#	Distance (µm)
406-037, 003#py1-line1	26.398	9.433	39.1434	0
406-037, 003#py1-line2	27.833	8.905	36.5442	17.2
406-037, 003#py1-line3	28.031	8.634	35.6677	34.4
406-037, 003#py1-line4	27.793	8.185	34.6447	51.6
406-037, 003#py1-line5	28.949	7.904	32.9515	68.8
406-037, 003#py1-line6	28.858	7.67	32.3598	86
406-037, 003#py1-line7	29.551	7.388	31.0352	103.2
406-037, 003#py1-line8	30.139	7.032	29.5762	120.4
406-037, 003#py1-line9	29.54	7.059	30.0766	137.6
406-037, 003#py1-line10	29.937	6.411	27.8223	154.8
406-037, 003#py1-line11	29.638	6.238	27.4759	172
406-037, 003#py1-line12	29.477	6.022	26.8862	189.2
406-037, 003#py1-line13	30.058	5.709	25.4776	206.4
406-037, 003#py1-line14	28.187	5.02	24.2753	223.6
406-037, 003#py1-line15	28.802	4.975	23.7175	240.8
