# Supplementary material for: Surges in volcanic activity on the Moon about two billion years ago
Source: Nat Commun. 2023 Jun 22;14:3734. doi: 10.1038/s41467-023-39418-0 (PMC10287643; doi:10.1038/s41467-023-39418-0)
Supplement: Supplementary file 5 — Supplementary Data 3 [file 41467_2023_39418_MOESM5_ESM.xlsx]

## Sheet: 103-001, 005#ol2
	Weight								StdDev
EMPA profiles	MgO (wt.%)	FeO (wt.%)	SiO2 (wt.%)	Ca (ppm)	Mn (ppm)	Al (ppm)	Total	Fo (mol)	Fo (%)	Mg (wt.%)	Fe (wt.%)	Si (wt.%)	Ca (ppm)	Mn (ppm)	Al (ppm)	Distance (µm)
Subophitic
103-001, 005#ol2-line1	24.5026	38.0973	34.2522	2579.29	2961.48	148.235	97.6402	53.4682	0.869994	0.2404	0.1904	0.15	38.6893	73	12	0	120.9	0.534682	120.9	2961.48
103-001, 005#ol2-line2	24.8578	37.7318	34.525	2664.29	2956.06	158.294	97.92	54.0656	0.877605	0.2433	0.1901	0.1515	39.9643	73	13	8.06	112.84	0.540656	112.84	2956.06
103-001, 005#ol2-line3	24.98	37.8704	34.4991	2744.29	2973.87	138.706	98.1722	54.0963	0.875963	0.2439	0.1904	0.1513	41.1643	73	12	16.12	104.78	0.540963	104.78	2973.87
103-001, 005#ol2-line4	25.206	37.728	34.8328	2802.86	2923.52	102.176	98.5622	54.4133	0.875345	0.2445	0.1895	0.1517	42.0429	72	12	24.18	96.72	0.544133	96.72	2923.52
103-001, 005#ol2-line5	25.1701	37.9271	34.8214	2742.86	2984.72	164.118	98.7224	54.2474	0.874992	0.2448	0.1904	0.152	41.1429	74	13	32.24	88.66	0.542474	88.66	2984.72
103-001, 005#ol2-line6	25.2222	37.8423	34.8947	2529.29	2975.42	170.471	98.7676	54.3542	0.875619	0.245	0.1902	0.1522	37.9393	74	13	40.3	80.6	0.543542	80.6	2975.42
103-001, 005#ol2-line7	24.5749	39.1861	35.0331	2517.14	2964.58	388.059	99.6154	52.8399	0.865444	0.2427	0.1952	0.1531	37.7571	74	15	56.42	64.48	0.528399	64.48	2964.58
103-001, 005#ol2-line8	23.3265	40.3494	34.7614	2663.57	2993.24	383.294	99.2996	50.8081	0.852139	0.2359	0.1988	0.1523	39.9536	74	14	64.48	56.42	0.508081	56.42	2993.24
103-001, 005#ol2-line9	22.9099	41.1956	34.8443	2668.57	3169.08	213.882	99.7875	49.8388	0.846752	0.2347	0.2021	0.1531	40.0286	77	13	72.54	48.36	0.498388	48.36	3169.08
103-001, 005#ol2-line10	20.8338	43.6768	34.308	2527.86	3282.18	232.412	99.6755	46.0104	0.815654	0.2227	0.2093	0.1512	37.9179	79	14	80.6	40.3	0.460104	40.3	3282.18			53.5	150
103-001, 005#ol2-line11	18.7163	46.1244	33.9237	2650.71	3540.92	178.941	99.6311	42.0278	0.788381	0.2117	0.2178	0.1511	39.7607	84	14	88.66	32.24	0.420278	32.24	3540.92			29	100
103-001, 005#ol2-line12	16.6814	48.3155	33.3368	2682.86	3789.58	108.529	99.2251	38.151	0.755168	0.1991	0.2242	0.1493	40.2429	88	13	96.72	24.18	0.38151	24.18	3789.58
103-001, 005#ol2-line13	15.0892	50.3122	33.1663	2812.86	3887.96	100.059	99.4889	34.8883	0.723576	0.1887	0.2298	0.1485	42.1929	88	13	104.78	16.12	0.348883	16.12	3887.96
103-001, 005#ol2-line14	13.9739	51.5956	33.1099	3194.29	4235.77	104.294	99.7084	32.6088	0.704736	0.1821	0.2342	0.1486	47.9143	95	14	112.84	8.06	0.326088	8.06	4235.77
103-001, 005#ol2-line15	12.5373	53.5743	32.6752	2762.14	4422.46	236.118	99.7976	29.4829	0.67353	0.1727	0.2404	0.1478	41.4321	98	15	120.9	0	0.294829	0	4422.46

## Sheet: 406-004, 012#ol1 growth
	Weight								StdDev
EMPA profiles	MgO (wt.%)	FeO (wt.%)	SiO2 (wt.%)	Ca (ppm)	Mn (ppm)	Al (ppm)	Total	Fo (mol%)	Fo (%)	Mg (wt.%)	Fe (wt.%)	Si (wt.%)	Ca (ppm)	Mn (ppm)	Al (ppm)	Distance (µm)
Subophitic
406-004, 012#ol1-line1	21.8724	42.3468	34.063	2395.71	3107.89	162.529	99.0568	47.9923	0.73943	0.2032	0.1451	0.1309	35.9357	69	11	0
406-004, 012#ol1-line2	21.6589	42.543	34.2833	2397.86	3139.65	283.235	99.2902	47.6322	0.739293	0.2027	0.1461	0.1318	35.9679	69	12	7.8
406-004, 012#ol1-line3	21.6577	43.4193	34.1368	2352.14	3174.51	161.471	100.011	47.1225	0.731783	0.2028	0.1473	0.1314	35.2821	70	11	23.4
406-004, 012#ol1-line4	21.1207	43.2837	33.9516	2290.71	3174.51	152.471	99.1371	46.5752	0.730337	0.1997	0.147	0.1309	34.3607	70	11	31.2
406-004, 012#ol1-line5	20.6965	43.6213	33.6834	2255	3235.7	176.294	98.7847	45.8777	0.724219	0.197	0.1472	0.13	33.825	71	11	39
406-004, 012#ol1-line6	20.5664	44.2514	33.7446	2211.43	3268.24	141.353	99.33	45.3655	0.717371	0.1961	0.1479	0.1299	33.1714	71	11	46.8
406-004, 012#ol1-line7	20.0633	44.457	33.7559	2181.43	3292.25	148.765	99.0538	44.6378	0.713233	0.1933	0.1482	0.1299	32.7214	72	11	54.6
406-004, 012#ol1-line8	19.7323	45.2234	33.6544	2162.86	3342.61	123.353	99.3967	43.8059	0.709104	0.1926	0.1504	0.1304	32.4429	73	11	62.4
406-004, 012#ol1-line9	19.1666	46.1592	33.6228	2200.71	3373.59	126	99.7571	42.5897	0.696129	0.1889	0.1513	0.1299	33.0107	73	11	70.2
406-004, 012#ol1-line10	18.9479	46.4216	33.3711	2311.43	3437.89	132.353	99.5284	42.171	0.693182	0.1878	0.1517	0.1293	34.6714	74	11	78			48	170
406-004, 012#ol1-line11	18.1756	46.8698	33.0835	2280.71	3509.15	79.4118	98.943	40.9271	0.684143	0.1832	0.1521	0.1285	34.2107	75	11	85.8			38	66
406-004, 012#ol1-line12	17.4844	47.4672	32.9675	2462.86	3609.86	189.529	98.7659	39.6896	0.674626	0.1792	0.153	0.1282	36.9429	77	11	93.6
406-004, 012#ol1-line13	17.0462	47.9872	32.9196	2496.43	3682.68	66.1765	98.81	38.8246	0.668199	0.1769	0.1541	0.1282	37.4464	78	10	101.4
406-004, 012#ol1-line14	16.7867	48.3667	32.4182	2495.71	3599.79	65.6471	98.4353	38.2746	0.664	0.1756	0.1546	0.1271	37.4357	77	10	109.2
406-004, 012#ol1-line15	16.5816	48.59	32.4991	2458.57	3633.1	65.1176	98.5207	37.8761	0.659154	0.174	0.1545	0.127	36.8786	77	10	117

## Sheet: 103-025, 009#ol1
	Weight								StdDev
EMPA profiles	MgO (wt.%)	FeO (wt.%)	SiO2 (wt.%)	Ca (ppm)	Mn (ppm)	Al (ppm)	Total	Fo (mol%)	Fo (%)	Mg (wt.%)	Fe (wt.%)	Si (wt.%)	Ca (ppm)	Mn (ppm)	Al (ppm)	Distance (µm)
Subophitic
103-025, 009#ol1-line1	16.1269	49.4086	32.829	2525.71	3704.37	85.2353	99.2186	36.8346	0.770846	0.2035	0.2521	0.2605	38	86	17	0	133.3	0.368346	133.3	3704.37
103-025, 009#ol1-line2	15.4143	49.9102	32.8602	2568.57	3744.65	95.2941	99.0723	35.5577	0.763222	0.1995	0.2536	0.2605	39	86	17	7.84	125.46	0.355577	125.46	3744.65
103-025, 009#ol1-line3	14.9162	50.3784	32.735	2597.86	3750.07	70.4118	98.9462	34.597	0.755861	0.1965	0.2548	0.2595	39	87	17	15.68	117.62	0.34597	117.62	3750.07
103-025, 009#ol1-line4	14.6707	51.0339	32.8717	2607.14	3819.01	57.1765	99.4504	33.9321	0.746067	0.1945	0.2561	0.26	39	87	17	23.52	109.78	0.339321	109.78	3819.01
103-025, 009#ol1-line5	14.1128	51.8254	32.6101	2630.71	3921.27	68.2941	99.4529	32.7287	0.736516	0.1915	0.2586	0.2584	40	89	17	31.36	101.94	0.327287	101.94	3921.27
103-025, 009#ol1-line6	13.0828	52.5046	32.5356	2607.14	3854.65	62.4706	99.0032	30.8042	0.725528	0.1858	0.2615	0.2582	39	87	17	39.2	94.1	0.308042	94.1	3854.65
103-025, 009#ol1-line7	12.5217	53.41	32.2753	2742.86	4032.04	50.2941	99.124	29.5208	0.713555	0.1825	0.2641	0.2564	41	91	18	47.04	86.26	0.295208	86.26	4032.04
103-025, 009#ol1-line8	11.9826	54.2552	32.4749	2832.86	4155.21	55.0588	99.6607	28.2939	0.700569	0.1789	0.2663	0.2574	42	91	18	54.88	78.42	0.282939	78.42	4155.21
103-025, 009#ol1-line9	11.7164	54.6227	33.6062	2848.57	4104.86	61.4118	100.891	27.7049	0.695689	0.1774	0.2685	0.2651	42	90	17	70.56	62.74	0.277049	62.74	4104.86
103-025, 009#ol1-line10	9.8685	56.6421	31.6535	2935.71	4211.76	51.3529	99.1323	23.7381	0.655438	0.1643	0.2737	0.2522	43	92	17	78.4	54.9	0.237381	54.9	4211.76
103-025, 009#ol1-line11	9.4489	56.8797	31.895	3140.71	4517.75	47.6471	99.2635	22.8866	0.648339	0.1614	0.275	0.2539	46	96	18	86.24	47.06	0.228866	47.06	4517.75				30	65
103-025, 009#ol1-line12	7.5935	58.7333	31.639	3320	4513.1	56.6471	99.0412	18.7643	0.6012	0.1467	0.2809	0.2522	48	94	18	101.92	31.38	0.187643	31.38	4513.1				17	55
103-025, 009#ol1-line13	7.6221	58.7324	31.6944	3401.43	4539.44	58.2353	99.1336	18.8219	0.601602	0.1469	0.2809	0.2526	49	95	18	109.76	23.54	0.188219	23.54	4539.44
103-025, 009#ol1-line14	6.952	59.2934	31.7793	3598.57	4813.66	66.7059	99.174	17.3195	0.582562	0.141	0.2828	0.2532	51	98	18	117.6	15.7	0.173195	15.7	4813.66
103-025, 009#ol1-line15	6.975	59.7193	31.9685	3489.29	4799.72	87.8824	99.8089	17.2643	0.579204	0.1411	0.2836	0.2542	50	97	18	125.44	7.86	0.172643	7.86	4799.72
103-025, 009#ol1-line16	6.9201	59.8214	32.1014	3582.86	4778.03	78.8824	99.9988	17.1275	0.577119	0.1406	0.284	0.255	51	97	18	133.28	0.02	0.171275	0.02	4778.03

## Sheet: 406-036, 004#ol1
	Weight								StdDev
EMPA profiles	MgO (wt.%)	FeO (wt.%)	SiO2 (wt.%)	Ca (ppm)	Mn (ppm)	Al (ppm)	Total	Fo (mol%)	Fo (%)	Mg (wt.%)	Fe (wt.%)	Si (wt.%)	Ca (ppm)	Mn (ppm)	Al (ppm)	Distance (µm)
Subophitic
406-036, 004#ol1-line1	28.0881	35.3165	36.0761	2702.86	2670.21	289.588	100.294	58.6935	0.818899	0.2363	0.1974	0.2767	39	68	17	0	130.1	0.586935	130.1	2670.21
406-036, 004#ol1-line2	27.9298	34.125	36.55	2497.86	2701.97	128.647	99.3827	59.3868	0.889689	0.2523	0.1905	0.1582	36	68	15	7.65	122.45	0.593868	122.45	2701.97
406-036, 004#ol1-line3	28.0288	34.1487	36.5871	2547.14	2603.59	281.118	99.5241	59.4554	0.886866	0.2521	0.1903	0.1577	37	66	15	15.3	114.8	0.594554	114.8	2603.59
406-036, 004#ol1-line4	27.925	34.126	36.851	2483.57	2712.82	177.882	99.6505	59.3819	0.889416	0.2522	0.1907	0.1588	36	66	15	22.95	107.15	0.593819	107.15	2712.82
406-036, 004#ol1-line5	28.0038	34.1494	36.7844	2531.43	2696.55	145.059	99.6876	59.4334	0.885218	0.2515	0.19	0.1579	36	66	15	30.6	99.5	0.594334	99.5	2696.55
406-036, 004#ol1-line6	27.5585	35.0252	36.7091	2672.86	2659.37	272.647	100.084	58.4326	0.877342	0.2495	0.1926	0.1573	38	65	15	38.25	91.85	0.584326	91.85	2659.37
406-036, 004#ol1-line7	27.5379	34.6914	36.7328	2425	2730.63	146.118	99.7112	58.6469	0.879805	0.2491	0.1913	0.1572	35	65	14	45.9	84.2	0.586469	84.2	2730.63
406-036, 004#ol1-line8	27.1697	35.1694	36.4926	2432.86	2728.31	160.941	99.6047	57.987	0.879218	0.2484	0.1934	0.1572	35	65	14	53.55	76.55	0.57987	76.55	2728.31
406-036, 004#ol1-line9	26.8095	35.7365	36.3431	2554.29	2770.14	137.118	99.6454	57.2706	0.871873	0.2461	0.1945	0.156	36	65	14	61.2	68.9	0.572706	68.9	2770.14			59	150
406-036, 004#ol1-line10	26.3645	36.2866	36.1957	2530	2808.1	137.118	99.637	56.4854	0.873012	0.2457	0.1971	0.1566	36	65	14	68.85	61.25	0.564854	61.25	2808.1			39.5	90
406-036, 004#ol1-line11	26.0057	36.4963	36.1191	2600.71	2800.35	168.882	99.4102	56.0063	0.868622	0.2432	0.1971	0.1557	37	65	15	76.5	53.6	0.560063	53.6	2800.35
406-036, 004#ol1-line12	25.0237	37.5476	35.7496	2615	2852.25	133.941	99.105	54.3522	0.868123	0.241	0.2016	0.156	37	65	14	84.15	45.95	0.543522	45.95	2852.25
406-036, 004#ol1-line13	24.1734	38.7868	35.7129	2669.29	3031.2	90.5294	99.4665	52.6846	0.852654	0.2359	0.2045	0.1546	38	67	14	91.8	38.3	0.526846	38.3	3031.2
406-036, 004#ol1-line14	23.3158	39.5299	35.3974	2686.43	2906.48	120.706	99.0394	51.3094	0.851452	0.2333	0.2077	0.1548	38	66	14	99.45	30.65	0.513094	30.65	2906.48
406-036, 004#ol1-line15	22.3535	40.9094	35.1138	2672.14	3012.61	127.588	99.1751	49.3985	0.840004	0.2292	0.212	0.154	38	67	14	107.1	23	0.493985	23	3012.61
406-036, 004#ol1-line16	21.0137	42.3212	34.768	2610.71	3149.72	89.4706	98.9035	47.0086	0.829184	0.2235	0.2166	0.1534	37	68	14	114.75	15.35	0.470086	15.35	3149.72
406-036, 004#ol1-line17	19.5476	44.0845	34.5032	2625	3069.93	94.7647	98.9329	44.2027	0.806667	0.2151	0.2211	0.1516	37	67	14	122.4	7.7	0.442027	7.7	3069.93
406-036, 004#ol1-line18	17.1106	46.8317	33.6033	2563.57	3159.01	87.8824	98.3391	39.4951	0.778624	0.2034	0.2301	0.15	36	68	14	130.05	0.05	0.394951	0.05	3159.01

## Sheet: 406-036, 004#ol6
	Weight								StdDev
EMPA profiles	MgO (wt.%)	FeO (wt.%)	SiO2 (wt.%)	Ca (ppm)	Mn (ppm)	Al (ppm)	Total	Fo (mol%)	Fo (%)	Mg (wt.%)	Fe (wt.%)	Si (wt.%)	Ca (ppm)	Mn (ppm)	Al (ppm)	Distance (µm)
Subophitic
406-036, 004#ol6-line1	26.0506	36.4793	36.2499	2666.43	2936.69	146.118	99.573	56.0603	0.865106	0.2424	0.1966	0.1553	38	66	14	0	61.3	0.560603	61.3	2936.69
406-036, 004#ol6-line2	26.7239	35.7589	36.4124	2622.86	2846.83	151.941	99.6804	57.1769	0.868623	0.2448	0.194	0.1555	37	65	14	7.66	53.64	0.571769	53.64	2846.83
406-036, 004#ol6-line3	26.6441	35.3861	36.3907	2540.71	2869.3	138.706	99.2101	57.3602	0.871875	0.2442	0.1927	0.1554	36	65	14	15.32	45.98	0.573602	45.98	2869.3			57	146
406-036, 004#ol6-line4	26.3866	36.3731	36.376	2548.57	2853.8	147.176	99.9027	56.4474	0.864245	0.2436	0.196	0.1554	36	65	14	22.98	38.32	0.564474	38.32	2853.8			36.6	106
406-036, 004#ol6-line5	26.1585	36.442	36.2353	2805	2811.97	368.471	99.6788	56.1873	0.863133	0.2423	0.196	0.1549	39	65	16	30.64	30.66	0.561873	30.66	2811.97
406-036, 004#ol6-line6	24.8192	37.6403	36.0469	2590.71	2844.51	128.118	99.3015	54.0873	0.857276	0.2372	0.2001	0.1546	37	65	14	38.3	23	0.540873	23	2844.51
406-036, 004#ol6-line7	22.9025	40.0496	35.5324	2515.71	2913.45	141.353	99.2629	50.536	0.840578	0.2297	0.2079	0.1534	36	65	14	45.96	15.34	0.50536	15.34	2913.45
406-036, 004#ol6-line8	19.6753	43.7695	34.7312	2287.86	3102.46	107.471	98.9458	44.5404	0.806804	0.2149	0.2197	0.1515	33	67	14	53.62	7.68	0.445404	7.68	3102.46
406-036, 004#ol6-line9	15.6474	48.3293	33.6446	2132.86	3300	106.412	98.3794	36.6464	0.756229	0.1947	0.2339	0.1492	31	69	14	61.28	0.02	0.366464	0.02	3300

## Sheet: 406-036, 004#ol9
	Weight								StdDev
EMPA profiles	MgO (wt.%)	FeO (wt.%)	SiO2 (wt.%)	Ca (ppm)	Mn (ppm)	Al (ppm)	Total	Fo (mol%)	Fo (%)	Mg (wt.%)	Fe (wt.%)	Si (wt.%)	Ca (ppm)	Mn (ppm)	Al (ppm)	Distance (µm)
Subophitic
406-036, 004#ol9-line1	26.3419	36.7367	36.0695	2682.14	2815.85	174.706	99.9472	56.161	0.861319	0.2436	0.197	0.1547	38	64	14	0	151.4	0.56161	151.4	2815.85
406-036, 004#ol9-line2	26.6915	36.3346	35.8513	2627.86	2848.38	129.706	99.6526	56.7557	0.86468	0.2452	0.1957	0.1544	37	65	14	7.57	143.83	0.567557	143.83	2848.38
406-036, 004#ol9-line3	25.8969	36.9518	35.5081	2658.57	2946.76	168.882	99.1838	55.597	0.861268	0.2419	0.1976	0.1537	37	65	14	22.71	128.69	0.55597	128.69	2946.76
406-036, 004#ol9-line4	26.6329	36.2719	35.743	2549.29	2945.21	162	99.4583	56.7441	0.868173	0.2457	0.1961	0.1548	36	65	14	30.28	121.12	0.567441	121.12	2945.21
406-036, 004#ol9-line5	26.2054	36.8014	35.7373	2639.29	2949.86	110.647	99.5481	55.9897	0.864227	0.2439	0.1978	0.1547	37	66	14	37.85	113.55	0.559897	113.55	2949.86
406-036, 004#ol9-line6	26.2813	36.6139	35.6859	2675.71	2948.31	140.294	99.3797	56.1867	0.866891	0.2445	0.1973	0.1548	38	66	14	45.42	105.98	0.561867	105.98	2948.31
406-036, 004#ol9-line7	25.8313	37.2931	35.5488	2685	2973.1	114.882	99.4797	55.3073	0.85789	0.2416	0.1987	0.1536	38	66	14	52.99	98.41	0.553073	98.41	2973.1
406-036, 004#ol9-line8	25.5186	37.2381	35.53	2695.71	3027.32	110.647	99.1064	55.0425	0.860669	0.2406	0.1988	0.1538	38	66	14	60.56	90.84	0.550425	90.84	3027.32
406-036, 004#ol9-line9	24.9198	38.0595	35.436	2723.57	3076.13	112.235	99.2277	53.9126	0.856082	0.2386	0.2017	0.1539	38	67	14	68.13	83.27	0.539126	83.27	3076.13
406-036, 004#ol9-line10	24.6393	38.6934	35.2177	2739.29	3076.9	108.529	99.3733	53.2202	0.8522	0.2379	0.204	0.1536	38	67	14	75.7	75.7	0.532202	75.7	3076.9
406-036, 004#ol9-line11	23.7294	39.7784	35.8464	2750.71	3189.23	95.2941	100.185	51.5921	0.841221	0.2333	0.2071	0.1542	39	68	14	83.27	68.13	0.515921	68.13	3189.23			56	115
406-036, 004#ol9-line12	23.3118	39.9972	34.9407	2744.29	3237.25	104.294	99.0828	51.0115	0.842661	0.2322	0.208	0.1527	38	69	14	90.84	60.56	0.510115	60.56	3237.25			35	80
406-036, 004#ol9-line13	22.0178	41.5792	34.9745	2744.29	3383.66	95.2941	99.4198	48.6145	0.830123	0.2267	0.2131	0.1528	39	70	14	98.41	52.99	0.486145	52.99	3383.66
406-036, 004#ol9-line14	21.2039	42.6835	34.7352	2715	3499.86	79.9412	99.5004	47.0207	0.817177	0.2222	0.216	0.1516	38	71	14	105.98	45.42	0.470207	45.42	3499.86
406-036, 004#ol9-line15	19.3455	44.7354	34.2889	2620.71	3551.76	83.1176	99.2197	43.5858	0.799235	0.2139	0.2227	0.1508	37	71	14	113.55	37.85	0.435858	37.85	3551.76
406-036, 004#ol9-line16	19.5801	44.3452	34.4727	2603.57	3656.34	78.8824	99.2625	44.0982	0.804546	0.2154	0.2219	0.1515	37	73	14	121.12	30.28	0.440982	30.28	3656.34
406-036, 004#ol9-line17	18.3928	45.7848	34.0854	2665	3690.42	77.2941	99.1568	41.7832	0.78816	0.2092	0.226	0.1504	38	73	14	128.69	22.71	0.417832	22.71	3690.42
406-036, 004#ol9-line18	16.9347	47.7634	33.5559	2581.43	3901.9	80.4706	99.1631	38.7797	0.767525	0.2021	0.2322	0.1492	37	75	14	136.26	15.14	0.387797	15.14	3901.9
406-036, 004#ol9-line19	15.6208	48.8382	33.514	2686.43	3958.45	81	98.8952	36.3641	0.750138	0.1943	0.2351	0.1486	38	76	14	143.83	7.57	0.363641	7.57	3958.45
406-036, 004#ol9-line20	15.1273	49.7105	33.8623	2794.29	4244.3	81.5294	99.6681	35.2196	0.741349	0.192	0.2383	0.1497	39	78	14	151.4	0	0.352196	0	4244.3

## Sheet: Z0303-002, 007#ol1 growth
	Weight								StdDev
EMPA profiles	MgO (wt.%)	FeO (wt.%)	SiO2 (wt.%)	Ca (ppm)	Mn (ppm)	Al (ppm)	Total	Fo (mol%)	Fo (%)	Mg (wt.%)	Fe (wt.%)	Si (wt.%)	Ca (ppm)	Mn (ppm)	Al (ppm)	Distance (µm)
Subophitic
Z0303-002, 007#ol1-line1	23.705	39.9502	35.2313	2495.71	3038.94	192.176	99.6923	51.4588	0.808229	0.2245	0.1777	0.1529	36	69	15	0
Z0303-002, 007#ol1-line2	23.5872	39.8613	35.313	2481.43	3015.7	192.176	99.5718	51.39	0.804314	0.2226	0.1765	0.1521	36	68	15	7.65
Z0303-002, 007#ol1-line3	23.5749	39.9753	35.1438	2485.71	3012.61	206.471	99.4821	51.3056	0.800525	0.2218	0.1761	0.1512	36	67	15	15.3
Z0303-002, 007#ol1-line4	23.4674	39.8423	35.0725	2480	2989.37	207.529	99.1982	51.2747	0.80552	0.2223	0.1767	0.1518	35	66	15	22.95
Z0303-002, 007#ol1-line5	23.5636	40.0948	35.3157	2500	3021.13	226.059	99.7793	51.219	0.803884	0.223	0.1775	0.1524	36	67	15	30.6
Z0303-002, 007#ol1-line6	23.1239	40.4861	35.3123	2487.86	3036.62	234.529	99.7197	50.5055	0.79653	0.2199	0.1771	0.1513	35	67	15	38.25
Z0303-002, 007#ol1-line7	22.9576	40.77	35.0146	2449.29	3031.2	194.294	99.5338	50.1504	0.797383	0.2201	0.1782	0.1513	35	66	15	45.9
Z0303-002, 007#ol1-line8	22.4071	41.4657	34.9454	2424.29	3018.03	200.647	99.6121	49.1207	0.791837	0.2178	0.1793	0.1508	35	66	15	53.55
Z0303-002, 007#ol1-line9	21.8731	41.8084	34.628	2415	3040.49	189.529	99.0881	48.3125	0.78903	0.2154	0.1799	0.15	34	65	14	61.2
Z0303-002, 007#ol1-line10	21.1527	42.7252	34.5363	2345.71	3099.37	195.882	99.1915	46.9362	0.782355	0.2126	0.1817	0.1496	34	67	15	68.85			51	190
Z0303-002, 007#ol1-line11	20.1291	43.7649	34.3428	2403.57	3176.06	207.529	99.034	45.1069	0.774861	0.2085	0.1834	0.1489	34	67	15	76.5			22	130
Z0303-002, 007#ol1-line12	19.3145	44.79	34.4573	2425	3228.73	181.588	99.3631	43.5164	0.767856	0.2055	0.1861	0.1496	35	67	14	84.15
Z0303-002, 007#ol1-line13	18.6996	45.8856	34.2629	2413.57	3291.48	158.824	99.6671	42.1325	0.75518	0.2021	0.1872	0.1485	34	68	14	91.8
Z0303-002, 007#ol1-line14	16.7992	47.9355	33.7135	2429.29	3464.23	152.471	99.2736	38.504	0.739705	0.1946	0.1921	0.1479	35	69	14	99.45
Z0303-002, 007#ol1-line15	16.367	48.289	33.6739	2427.14	3489.79	158.824	99.1586	37.716	0.729177	0.1908	0.1913	0.1467	34	69	14	107.1
Z0303-002, 007#ol1-line16	15.2528	49.7993	33.4634	2442.86	3693.52	151.941	99.3699	35.3675	0.715649	0.1861	0.1949	0.1467	35	72	15	114.75
Z0303-002, 007#ol1-line17	14.027	51.0329	33.2523	2482.86	3667.18	168.353	99.1773	32.934	0.698945	0.1795	0.1969	0.146	35	72	14	122.4
Z0303-002, 007#ol1-line18	12.8155	52.3653	32.6579	2476.43	3860.07	164.647	98.7203	30.4222	0.681082	0.173	0.1995	0.1451	35	73	14	130.05
Z0303-002, 007#ol1-line19	11.0715	54.2607	32.3698	2502.86	3971.62	154.588	98.631	26.7154	0.647489	0.1618	0.2024	0.1439	35	74	14	137.7
Z0303-002, 007#ol1-line20	10.0825	55.3919	32.2659	2568.57	4121.13	134.471	98.6619	24.5396	0.628071	0.1556	0.2045	0.1438	36	76	15	145.35
Z0303-002, 007#ol1-line21	8.7584	56.8365	31.71	2646.43	4289.23	128.118	98.2686	21.5878	0.599262	0.1466	0.2077	0.143	37	77	14	153

## Sheet: Z0303-002, 007#ol2
	Weight								StdDev
EMPA profiles	MgO (wt.%)	FeO (wt.%)	SiO2 (wt.%)	Ca (ppm)	Mn (ppm)	Al (ppm)	Total	Fo (mol%)	Fo (%)	Mg (wt.%)	Fe (wt.%)	Si (wt.%)	Ca (ppm)	Mn (ppm)	Al (ppm)	Distance (µm)
Subophitic
Z0303-002, 007#ol2-line1	26.3571	36.4706	35.8155	2635.71	2904.15	220.765	99.4432	56.3541	0.815557	0.23	0.1681	0.1523	37	64	15	0	150	0.563541	150	2904.15
Z0303-002, 007#ol2-line2	26.1666	36.699	36.03	2645.71	2895.63	211.235	99.6947	56.0219	0.816296	0.2299	0.169	0.153	37	64	14	7.5	142.5	0.560219	142.5	2895.63
Z0303-002, 007#ol2-line3	25.895	37.0462	35.8834	2617.86	2878.59	205.941	99.6187	55.5322	0.811959	0.2283	0.1692	0.1522	37	64	14	15	135	0.555322	135	2878.59
Z0303-002, 007#ol2-line4	25.612	37.3166	35.8542	2596.43	2906.48	206.471	99.5875	55.0808	0.811047	0.2274	0.1697	0.1521	36	64	14	22.5	127.5	0.550808	127.5	2906.48
Z0303-002, 007#ol2-line5	25.2041	37.5355	35.7382	2570.71	2921.97	198.529	99.2852	54.5383	0.811391	0.2261	0.1704	0.1518	36	64	14	30	120	0.545383	120	2921.97
Z0303-002, 007#ol2-line6	25.0283	37.8307	35.862	2586.43	2984.72	188.471	99.5252	54.1703	0.811217	0.226	0.1714	0.1524	36	65	14	37.5	112.5	0.541703	112.5	2984.72
Z0303-002, 007#ol2-line7	24.3546	38.7277	35.6365	2577.14	3035.85	201.176	99.5406	52.9087	0.805235	0.2235	0.1729	0.1516	36	65	14	45	105	0.529087	105	3035.85
Z0303-002, 007#ol2-line8	24.0706	38.977	35.4429	2580	3007.96	181.059	99.3073	52.4564	0.807408	0.2234	0.1742	0.1519	36	65	14	52.5	97.5	0.524564	97.5	3007.96
Z0303-002, 007#ol2-line9	23.3422	39.7535	35.3141	2603.57	3083.1	168.882	99.2172	51.1968	0.798789	0.2196	0.1748	0.1507	37	66	14	60	90	0.511968	90	3083.1
Z0303-002, 007#ol2-line10	22.7053	40.6304	35.2441	2646.43	3102.46	170.471	99.4022	49.9599	0.795152	0.2179	0.1772	0.151	37	66	14	67.5	82.5	0.499599	82.5	3102.46
Z0303-002, 007#ol2-line11	22.0272	41.4947	35.1366	2744.29	3353.45	150.353	99.5222	48.676	0.791604	0.216	0.1794	0.151	38	68	14	75	75	0.48676	75	3353.45			51.2	170
Z0303-002, 007#ol2-line12	20.7009	42.6536	34.7683	2762.14	3313.17	149.294	98.9823	46.4405	0.782431	0.2103	0.1812	0.1498	38	67	14	82.5	67.5	0.464405	67.5	3313.17			27	150
Z0303-002, 007#ol2-line13	19.2299	45.1275	34.7476	2781.43	3471.97	150.353	99.995	43.2242	0.760837	0.2041	0.1857	0.1494	39	70	14	90	60	0.432242	60	3471.97
Z0303-002, 007#ol2-line14	19.328	44.783	34.2525	2827.86	3446.41	153.529	99.2418	43.5374	0.766569	0.2052	0.1856	0.1488	39	69	14	97.5	52.5	0.435374	52.5	3446.41
Z0303-002, 007#ol2-line15	17.7214	46.0137	34.0529	2810.71	3674.15	154.588	98.7083	40.7611	0.754142	0.1977	0.1879	0.1482	39	72	14	105	45	0.407611	45	3674.15
Z0303-002, 007#ol2-line16	16.8437	47.0494	33.8152	2841.43	3823.66	145.059	98.6379	39.0096	0.744751	0.1939	0.1897	0.1476	39	73	14	112.5	37.5	0.390096	37.5	3823.66
Z0303-002, 007#ol2-line17	15.3373	49.3218	33.6427	2842.14	3714.44	150.353	99.2131	35.7148	0.718695	0.1861	0.1936	0.1468	39	72	14	120	30	0.357148	30	3714.44
Z0303-002, 007#ol2-line18	14.2764	50.3352	33.3094	2995.71	4154.44	142.412	98.9081	33.631	0.704784	0.1804	0.1953	0.1459	41	76	14	127.5	22.5	0.33631	22.5	4154.44
Z0303-002, 007#ol2-line19	13.4493	51.0547	32.894	3036.43	4165.28	149.294	98.3939	32.0025	0.695722	0.1763	0.1971	0.1453	42	77	14	135	15	0.320025	15	4165.28
Z0303-002, 007#ol2-line20	11.9603	52.5893	32.5598	3005.71	4252.82	144	98.131	28.8926	0.67386	0.1682	0.2009	0.1453	41	77	14	142.5	7.5	0.288926	7.5	4252.82
Z0303-002, 007#ol2-line21	11.0078	53.2676	32.2359	3180.71	4427.89	150.353	97.578	26.9648	0.655284	0.1613	0.201	0.1438	43	79	14	150	0	0.269648	0	4427.89

## Sheet: 103-001, 001#ol1
	Weight								StdDev
EMPA profiles	MgO (wt.%)	FeO (wt.%)	SiO2 (wt.%)	Ca (ppm)	Mn (ppm)	Al (ppm)	Total	Fo (mol%)	Fo (%)	Mg (wt.%)	Fe (wt.%)	Si (wt.%)	Ca (ppm)	Mn (ppm)	Al (ppm)	Distance (µm)
Poikilitic
103-001, 001#ol1-line1	25.3498	36.9946	34.7254	2668.57	2957.61	282.706	97.9035	55.0407	0.853767	0.2371	0.1812	0.1448	40.0286	72	13	0	330.6	0.550407	330.6	2957.61
103-001, 001#ol1-line2	25.4028	37.1283	35.0894	2522.86	2942.11	150.882	98.4169	55.0031	0.851404	0.2371	0.1813	0.1453	37.8429	71	12	17.4	313.2	0.550031	313.2	2942.11
103-001, 001#ol1-line3	25.5617	37.3789	35.5809	2694.29	2994.01	147.706	99.3419	54.9909	0.847708	0.2376	0.1819	0.1471	40.4143	71	12	52.2	278.4	0.549909	278.4	2994.01
103-001, 001#ol1-line4	25.5774	37.302	35.4507	2700	2959.15	169.941	99.1761	55.0571	0.851063	0.2384	0.1822	0.1472	40.5	71	12	69.6	261	0.550571	261	2959.15
103-001, 001#ol1-line5	26.2879	37.6176	36.1125	2602.14	2910.35	774.529	100.912	55.5261	0.842822	0.2406	0.1818	0.264	39.0321	70	17	104.4	226.2	0.555261	226.2	2910.35
103-001, 001#ol1-line6	25.064	37.905	35.2208	2741.43	3009.51	149.824	99.0347	54.157	0.83853	0.234	0.1827	0.1454	41.1214	71	12	121.8	208.8	0.54157	208.8	3009.51
103-001, 001#ol1-line7	25.0603	37.9186	35.4942	2766.43	3027.32	134.471	99.2879	54.1444	0.837026	0.2336	0.1826	0.1458	41.4964	72	12	139.2	191.4	0.541444	191.4	3027.32			55	180
103-001, 001#ol1-line8	25.0528	38.2851	35.4035	2799.29	3066.06	221.294	99.5784	53.8981	0.834538	0.2339	0.1837	0.1457	41.9893	72	12	156.6	174	0.538981	174	3066.06			21	95
103-001, 001#ol1-line9	24.0613	38.8317	35.5181	2439.29	2924.3	501.882	99.2453	52.5399	0.823854	0.2275	0.1846	0.1451	36.5893	70	15	208.8	121.8	0.525399	121.8	2924.3
103-001, 001#ol1-line10	22.7787	40.9752	35.0017	2789.29	3210.14	107.471	99.624	49.8293	0.801402	0.2209	0.1909	0.1436	41.8393	74	12	243.6	87	0.498293	87	3210.14
103-001, 001#ol1-line11	21.6273	42.0797	34.2115	2729.29	3261.27	167.824	98.7502	47.8689	0.788469	0.2148	0.1943	0.1419	40.9393	75	12	261	69.6	0.478689	69.6	3261.27
103-001, 001#ol1-line12	19.0148	46.3077	34.0532	2677.86	3455.7	115.941	100.224	42.3169	0.736685	0.1996	0.2062	0.1406	40.1679	78	12	278.4	52.2	0.423169	52.2	3455.7
103-001, 001#ol1-line13	11.9603	54.6033	32.362	2860.71	4262.89	97.9412	99.9155	28.1267	0.610755	0.1566	0.2308	0.1358	42.9107	90	12	313.2	17.4	0.281267	17.4	4262.89
103-001, 001#ol1-line14	8.484	57.4386	31.4509	3157.86	4643.24	90.5294	98.436	20.8792	0.497119	0.1218	0.2385	0.1331	47.3679	96	12	330.6	0	0.208792	0	4643.24

## Sheet: 103-001, 002#ol2
	Weight								StdDev
EMPA profiles	MgO (wt.%)	FeO (wt.%)	SiO2 (wt.%)	Ca (ppm)	Mn (ppm)	Al (ppm)	Total	Fo (mol%)	Fo (%)	Mg (wt.%)	Fe (wt.%)	Si (wt.%)	Ca (ppm)	Mn (ppm)	Al (ppm)	Distance (µm)
Poikilitic
103-001, 002#ol2-line1	27.3249	35.0658	35.9751	2642.14	2819.72	150.353	99.162	58.1975	0.948394	0.2685	0.1912	0.1644	39.6321	76	14	0	87	0.581975	87	2819.72
103-001, 002#ol2-line2	27.3348	35.0297	35.7995	2626.43	2825.14	226.059	98.9613	58.2314	0.948602	0.2685	0.191	0.164	39.3964	76	15	17.4	69.6	0.582314	69.6	2825.14
103-001, 002#ol2-line3	27.3704	35.1154	35.7506	2577.86	2828.24	141.353	99.027	58.2036	0.945153	0.268	0.1907	0.1633	38.6679	76	14	26.1	60.9	0.582036	60.9	2828.24
103-001, 002#ol2-line4	27.0941	35.3644	35.8859	2662.86	2846.06	131.294	99.1223	57.7843	0.941547	0.2662	0.1913	0.1633	39.9429	76	14	34.8	52.2	0.577843	52.2	2846.06				58.2	150
103-001, 002#ol2-line5	26.2227	35.7157	34.7594	2665.71	2805	145.588	97.5038	56.7424	0.941658	0.2624	0.1929	0.161	39.9857	76	14	43.5	43.5	0.567424	43.5	2805				50	127
103-001, 002#ol2-line6	26.2473	36.8558	35.5253	2626.43	2932.04	121.765	99.3966	55.9927	0.929406	0.2627	0.1966	0.1628	39.3964	78	14	60.9	26.1	0.559927	26.1	2932.04
103-001, 002#ol2-line7	25.5188	37.6627	35.494	2462.14	2909.58	136.588	99.4419	54.762	0.918201	0.258	0.1985	0.162	36.9321	77	14	69.6	17.4	0.54762	17.4	2909.58
103-001, 002#ol2-line8	24.4886	38.8502	35.4993	2650.71	2965.35	119.118	99.6407	52.9667	0.903938	0.252	0.2021	0.1617	39.7607	79	14	78.3	8.7	0.529667	8.7	2965.35
103-001, 002#ol2-line9	22.8498	40.7297	34.9524	2799.29	3088.52	124.412	99.3589	50.0575	0.883586	0.2432	0.208	0.1602	41.9893	80	14	87	0	0.500575	0	3088.52

[truncated: 12 more sheets: 406-004, 004#ol1, 406-004, 004#ol4, Z0303-002, 003#ol1 growth, 103-001, 007#ol1 growth, 406-002, 007#ol1, 406-004, 005#ol1, 103-025, 008#ol1, 406-036, 003#ol4, 406-036, 003#ol8, Z0303-002, 005#ol1 growth, Z0303-002, 020#ol1 growth, 103-025, 009#ol2 reverse]
