# Supplementary material for: Surges in volcanic activity on the Moon about two billion years ago
Source: Nat Commun. 2023 Jun 22;14:3734. doi: 10.1038/s41467-023-39418-0 (PMC10287643; doi:10.1038/s41467-023-39418-0)
Supplement: Supplementary file 6 — Supplementary Data 4 [file 41467_2023_39418_MOESM6_ESM.xlsx]

## Sheet: Standard
	Weight%									Detection limit (ppm)							StdDev ppm
Sample No.	Mg	Fe	Si	Ca	Al	Mn	O	Total		Mg	Fe	Si	Ca	Al	Mn		Mg	Fe	Si	Ca	Al	Mn
MongOl Sh11-2-#1	29.2364	7.8366	19.0384	0.0683	0.0283	0.1066	43.3434	99.9416		220	233	186	15	17	47		2781	1011	3114	17	16	51
MongOl Sh11-2-#2	29.1558	7.8191	19.1156	0.0685	0.0275	0.106	43.3718	99.9459		213	233	174	15	17	47		2785	1013	3126	17	16	52
MongOl Sh11-2-#3	29.2992	7.9722	18.9213	0.0696	0.0281	0.1082	43.2954	99.9865		221	236	178	15	17	46		2787	1194	3098	17	16	51
MongOl Sh11-2-#4	29.1848	7.9744	19.0135	0.0682	0.028	0.1098	43.328	100.004		217	234	181	15	17	46		2790	1196	3113	17	16	51
MongOl Sh11-2-#5	29.1488	7.9612	19.0259	0.0685	0.0277	0.1083	43.3111	99.9442		223	236	189	15	17	46		2786	1194	3114	17	16	51
MongOl Sh11-2-#6	29.1352	7.9962	19.0407	0.0681	0.027	0.1096	43.3149	99.9523		230	245	182	17	20	55		2898	1231	3155	19	19	60
MongOl Sh11-2-#7	29.1076	7.9987	19.073	0.068	0.0264	0.1102	43.3384	99.9936		219	246	187	17	20	55		2892	1230	3158	19	18	60
MongOl Sh11-2-#8	29.2262	8.0204	19.0226	0.0685	0.0273	0.1106	43.3773	100.147		203	246	184	16	19	53		2856	1220	3137	19	18	58
MongOl Sh11-2-#9	29.1248	7.9446	19.0148	0.0678	0.0275	0.1093	43.2754	99.8502		201	241	180	16	19	51		2815	1202	3123	18	18	56
MongOl Sh11-2-#10	29.1223	8.0183	19.0084	0.068	0.0264	0.1094	43.2805	99.9057		205	247	188	16	19	52		2826	1213	3126	18	18	57
MongOl Sh11-2-#11	29.166	7.9324	18.9746	0.0677	0.0268	0.1121	43.2549	99.8236		204	241	188	16	18	50		2823	1203	3120	18	17	55
MongOl Sh11-2-#12	29.1354	7.9741	19.0214	0.0677	0.028	0.1119	43.2979	99.9196		219	238	173	16	18	50		2812	1203	3122	18	17	55
MongOl Sh11-2-#13	29.0861	7.9105	19.1359	0.0675	0.0276	0.1107	43.3707	99.9784		211	236	182	16	18	49		2811	1198	3138	18	17	54
MongOl Sh11-2-#14	29.1869	7.9785	18.9993	0.0667	0.0274	0.1122	43.3049	99.9542		222	236	185	15	18	48		2813	1203	3119	18	17	54
MongOl Sh11-2-#15	29.1903	7.9248	19.1014	0.0678	0.0263	0.1108	43.4088	100.111		219	235	189	15	18	49		2800	1195	3129	18	17	54
MongOl Sh11-2-#16	28.9926	8.1286	18.8478	0.0663	0.0258	0.1101	43.0482	99.5023		210	256	193	19	23	63		2939	1097	3146	21	21	68
MongOl Sh11-2-#17	29.3023	7.954	19.0069	0.0662	0.0276	0.1074	43.3842	100.134		201	210	171	14	16	44		3056	918	1653	16	15	48
MongOl Sh11-2-#18	29.2673	7.8388	19.1036	0.068	0.0261	0.1088	43.4423	100.149		195	222	174	13	16	43		3048	912	1654	16	15	47
MongOl Sh11-2-#19	29.3468	7.8844	18.7883	0.0679	0.0264	0.1083	43.1421	99.6456		216	218	172	13	15	42		3060	915	1645	16	15	47
MongOl Sh11-2-#20	29.2857	7.885	19.0429	0.0678	0.0269	0.1074	43.3984	100.106		201	212	172	13	15	41		3048	912	1650	16	14	46
MongOl Sh11-2-#21	29.338	7.8624	18.8965	0.0678	0.0267	0.1083	43.2602	99.8527		200	217	174	13	15	42		3052	912	1646	16	14	46
MongOl Sh11-2-#22	29.359	7.9041	18.9448	0.0672	0.0268	0.1091	43.3376	100.034		204	215	172	13	15	41		3046	911	1642	15	14	46
MongOl Sh11-2-#23	29.4952	7.8834	18.9894	0.0672	0.0276	0.1096	43.4709	100.324		205	215	170	13	15	41		3046	907	1638	15	14	45
MongOl Sh11-2-#24	29.4554	7.8803	18.9336	0.0679	0.0267	0.1086	43.3831	100.145		197	218	176	13	15	40		3045	907	1637	15	14	45
MongOl Sh11-2-#25	29.2618	7.8327	19.1135	0.0679	0.0274	0.1101	43.4409	100.128		195	215	175	13	15	40		3030	904	1641	15	14	45
MongOl Sh11-2-#26	29.5881	7.9102	19.0533	0.068	0.0277	0.1095	43.6232	100.683		201	218	171	13	15	40		3057	911	1645	15	14	45
MongOl Sh11-2-#27	29.4507	7.8575	19.056	0.0678	0.0272	0.1107	43.5184	100.386		188	221	169	12	15	40		3045	908	1643	15	14	45
MongOl Sh11-2-#28	29.3983	7.8861	18.985	0.0676	0.0279	0.1084	43.3995	100.147		197	216	176	13	15	40		3040	907	1638	15	14	45
MongOl Sh11-2-#29	29.3235	7.8854	18.9632	0.0678	0.027	0.1075	43.3278	99.9836		196	220	172	13	15	40		3044	911	1643	15	14	45
MongOl Sh11-2-#30	29.4541	7.8985	19.0253	0.0672	0.0267	0.1084	43.4857	100.342		192	215	173	13	15	40		3045	908	1641	15	14	45
MongOl Sh11-2-#31	29.4475	7.8958	19.0527	0.0669	0.0264	0.1089	43.5089	100.378		196	214	168	12	14	40		3047	909	1643	15	14	44
MongOl Sh11-2-#32	29.371	7.8296	19.0114	0.0672	0.0278	0.1103	43.4072	100.123		207	219	176	12	14	40		3038	904	1639	15	14	44
MongOl Sh11-2-#33	29.3207	7.8503	19.0664	0.0678	0.0278	0.1101	43.4326	100.152		193	217	180	12	15	40		3033	905	1640	15	14	44
MongOl Sh11-2-#34	29.4774	7.9196	19.1131	0.0685	0.0269	0.1088	43.6123	100.612		204	216	177	12	14	40		3036	906	1637	15	14	44
MongOl Sh11-2-#35	29.4218	7.8912	18.7245	0.0697	0.0271	0.1085	43.1244	99.6517		198	217	172	12	14	40		3036	905	1624	15	14	44
MongOl Sh11-2-#36	29.2916	7.9357	18.7778	0.0703	0.0269	0.1081	43.1113	99.6035		204	214	178	12	14	39		3033	908	1629	15	14	44
MongOl Sh11-2-#37	29.4908	7.8847	18.7517	0.0705	0.0269	0.1118	43.2112	99.8548		197	218	171	12	14	39		3050	908	1632	15	14	44
MongOl Sh11-2-#38	29.8695	7.7999	19.3621	0.0756	0.0282	0.107	44.1298	101.67		190	209	173	12	15	40		3057	899	1648	16	14	44
MongOl Sh11-2-#39	29.4597	7.9061	18.6741	0.0706	0.0273	0.1076	43.1015	99.6415		193	217	175	12	15	39		3042	907	1625	15	14	44
MongOl Sh11-2-#40	29.4735	7.9518	18.8413	0.0715	0.0277	0.1075	43.3054	100.055		190	218	179	12	15	40		3049	912	1635	16	14	44
MongOl Sh11-2-#41	29.5627	7.9121	18.8082	0.07	0.028	0.1101	43.3167	100.085		206	210	172	12	14	39		3055	909	1635	15	14	44
MongOl Sh11-2-#42	29.4434	7.876	18.7502	0.0699	0.028	0.1077	43.1611	99.7155		195	218	180	12	15	40		3044	907	1630	15	14	44
