# Supplementary material for: Surges in volcanic activity on the Moon about two billion years ago
Source: Nat Commun. 2023 Jun 22;14:3734. doi: 10.1038/s41467-023-39418-0 (PMC10287643; doi:10.1038/s41467-023-39418-0)
Supplement: Supplementary file 7 — Source Data [file 41467_2023_39418_MOESM7_ESM.xlsx]

## Sheet: Fig. 1c
EMPA data
This study
Subophitic	Fo (mol%)
103-001, 005#ol2-line1	53.4682
103-001, 005#ol2-line2	54.0656
103-001, 005#ol2-line3	54.0963
103-001, 005#ol2-line4	54.4133
103-001, 005#ol2-line5	54.2474
103-001, 005#ol2-line6	54.3542
103-001, 005#ol2-line7	52.8399
103-001, 005#ol2-line8	50.8081
103-001, 005#ol2-line9	49.8388
103-001, 005#ol2-line10	46.0104
103-001, 005#ol2-line11	42.0278
103-001, 005#ol2-line12	38.151
103-001, 005#ol2-line13	34.8883
103-001, 005#ol2-line14	32.6088
103-001, 005#ol2-line15	29.4829
Subophitic
406-004, 012#ol1-line1	47.9923
406-004, 012#ol1-line2	47.6322
406-004, 012#ol1-line3	47.1225
406-004, 012#ol1-line4	46.5752
406-004, 012#ol1-line5	45.8777
406-004, 012#ol1-line6	45.3655
406-004, 012#ol1-line7	44.6378
406-004, 012#ol1-line8	43.8059
406-004, 012#ol1-line9	42.5897
406-004, 012#ol1-line10	42.171
406-004, 012#ol1-line11	40.9271
406-004, 012#ol1-line12	39.6896
406-004, 012#ol1-line13	38.8246
406-004, 012#ol1-line14	38.2746
406-004, 012#ol1-line15	37.8761
Subophitic
103-025, 009#ol1-line1	36.8346
103-025, 009#ol1-line2	35.5577
103-025, 009#ol1-line3	34.597
103-025, 009#ol1-line4	33.9321
103-025, 009#ol1-line5	32.7287
103-025, 009#ol1-line6	30.8042
103-025, 009#ol1-line7	29.5208
103-025, 009#ol1-line8	28.2939
103-025, 009#ol1-line9	27.7049
103-025, 009#ol1-line10	23.7381
103-025, 009#ol1-line11	22.8866
103-025, 009#ol1-line12	18.7643
103-025, 009#ol1-line13	18.8219
103-025, 009#ol1-line14	17.3195
103-025, 009#ol1-line15	17.2643
103-025, 009#ol1-line16	17.1275
Subophitic
406-036, 004#ol1-line1	58.6935
406-036, 004#ol1-line2	59.3868
406-036, 004#ol1-line3	59.4554
406-036, 004#ol1-line4	59.3819
406-036, 004#ol1-line5	59.4334
406-036, 004#ol1-line6	58.4326
406-036, 004#ol1-line7	58.6469
406-036, 004#ol1-line8	57.987
406-036, 004#ol1-line9	57.2706
406-036, 004#ol1-line10	56.4854
406-036, 004#ol1-line11	56.0063
406-036, 004#ol1-line12	54.3522
406-036, 004#ol1-line13	52.6846
406-036, 004#ol1-line14	51.3094
406-036, 004#ol1-line15	49.3985
406-036, 004#ol1-line16	47.0086
406-036, 004#ol1-line17	44.2027
406-036, 004#ol1-line18	39.4951
Subophitic
406-036, 004#ol6-line1	56.0603
406-036, 004#ol6-line2	57.1769
406-036, 004#ol6-line3	57.3602
406-036, 004#ol6-line4	56.4474
406-036, 004#ol6-line5	56.1873
406-036, 004#ol6-line6	54.0873
406-036, 004#ol6-line7	50.536
406-036, 004#ol6-line8	44.5404
406-036, 004#ol6-line9	36.6464
Subophitic
406-036, 004#ol9-line1	56.161
406-036, 004#ol9-line2	56.7557
406-036, 004#ol9-line3	55.597
406-036, 004#ol9-line4	56.7441
406-036, 004#ol9-line5	55.9897
406-036, 004#ol9-line6	56.1867
406-036, 004#ol9-line7	55.3073
406-036, 004#ol9-line8	55.0425
406-036, 004#ol9-line9	53.9126
406-036, 004#ol9-line10	53.2202
406-036, 004#ol9-line11	51.5921
406-036, 004#ol9-line12	51.0115
406-036, 004#ol9-line13	48.6145
406-036, 004#ol9-line14	47.0207
406-036, 004#ol9-line15	43.5858
406-036, 004#ol9-line16	44.0982
406-036, 004#ol9-line17	41.7832
406-036, 004#ol9-line18	38.7797
406-036, 004#ol9-line19	36.3641
406-036, 004#ol9-line20	35.2196
Subophitic
Z0303-002, 007#ol1-line1	51.4588
Z0303-002, 007#ol1-line2	51.39
Z0303-002, 007#ol1-line3	51.3056
Z0303-002, 007#ol1-line4	51.2747
Z0303-002, 007#ol1-line5	51.219
Z0303-002, 007#ol1-line6	50.5055
Z0303-002, 007#ol1-line7	50.1504
Z0303-002, 007#ol1-line8	49.1207
Z0303-002, 007#ol1-line9	48.3125
Z0303-002, 007#ol1-line10	46.9362
Z0303-002, 007#ol1-line11	45.1069
Z0303-002, 007#ol1-line12	43.5164
Z0303-002, 007#ol1-line13	42.1325
Z0303-002, 007#ol1-line14	38.504
Z0303-002, 007#ol1-line15	37.716
Z0303-002, 007#ol1-line16	35.3675
Z0303-002, 007#ol1-line17	32.934
Z0303-002, 007#ol1-line18	30.4222
Z0303-002, 007#ol1-line19	26.7154
Z0303-002, 007#ol1-line20	24.5396
Z0303-002, 007#ol1-line21	21.5878
Subophitic
Z0303-002, 007#ol2-line1	56.3541
Z0303-002, 007#ol2-line2	56.0219
Z0303-002, 007#ol2-line3	55.5322
Z0303-002, 007#ol2-line4	55.0808
Z0303-002, 007#ol2-line5	54.5383
Z0303-002, 007#ol2-line6	54.1703
Z0303-002, 007#ol2-line7	52.9087
Z0303-002, 007#ol2-line8	52.4564
Z0303-002, 007#ol2-line9	51.1968
Z0303-002, 007#ol2-line10	49.9599
Z0303-002, 007#ol2-line11	48.676
Z0303-002, 007#ol2-line12	46.4405
Z0303-002, 007#ol2-line13	43.2242
Z0303-002, 007#ol2-line14	43.5374
Z0303-002, 007#ol2-line15	40.7611
Z0303-002, 007#ol2-line16	39.0096
Z0303-002, 007#ol2-line17	35.7148
Z0303-002, 007#ol2-line18	33.631
Z0303-002, 007#ol2-line19	32.0025
Z0303-002, 007#ol2-line20	28.8926
Z0303-002, 007#ol2-line21	26.9648
Poikilitic
103-001, 001#ol1-line1	55.0407
103-001, 001#ol1-line2	55.0031
103-001, 001#ol1-line3	54.9909
103-001, 001#ol1-line4	55.0571
103-001, 001#ol1-line5	55.5261
103-001, 001#ol1-line6	54.157
103-001, 001#ol1-line7	54.1444
103-001, 001#ol1-line8	53.8981
103-001, 001#ol1-line9	52.5399
103-001, 001#ol1-line10	49.8293
103-001, 001#ol1-line11	47.8689
103-001, 001#ol1-line12	42.3169
103-001, 001#ol1-line13	28.1267
103-001, 001#ol1-line14	20.8792
Poikilitic
103-001, 002#ol2-line1	58.1975
103-001, 002#ol2-line2	58.2314
103-001, 002#ol2-line3	58.2036
103-001, 002#ol2-line4	57.7843
103-001, 002#ol2-line5	56.7424
103-001, 002#ol2-line6	55.9927
103-001, 002#ol2-line7	54.762
103-001, 002#ol2-line8	52.9667
103-001, 002#ol2-line9	50.0575
Poikilitic
406-004, 004#ol1-line1	54.5122
406-004, 004#ol1-line2	54.1323
406-004, 004#ol1-line3	53.631
406-004, 004#ol1-line4	53.7622
406-004, 004#ol1-line5	51.4932
406-004, 004#ol1-line6	50.0237
406-004, 004#ol1-line7	48.5668
406-004, 004#ol1-line8	48.3685
406-004, 004#ol1-line9	44.038
406-004, 004#ol1-line10	38.3387
Poikilitic
406-004, 004#ol4-line1	54.4073
406-004, 004#ol4-line2	54.0807
406-004, 004#ol4-line3	54.1584
406-004, 004#ol4-line4	54.0828
406-004, 004#ol4-line5	54.0138
406-004, 004#ol4-line6	53.9124
406-004, 004#ol4-line7	53.675
406-004, 004#ol4-line8	52.6871
406-004, 004#ol4-line9	52.1312
406-004, 004#ol4-line10	51.5451
406-004, 004#ol4-line11	51.0184
406-004, 004#ol4-line12	49.2478
406-004, 004#ol4-line13	47.0842
Poikilitic
Z0303-002, 003#ol1-line1	56.2267
Z0303-002, 003#ol1-line2	55.8712
Z0303-002, 003#ol1-line3	55.9692
Z0303-002, 003#ol1-line4	56.07
Z0303-002, 003#ol1-line5	55.8931
Z0303-002, 003#ol1-line6	55.9689
Z0303-002, 003#ol1-line7	55.2882
Z0303-002, 003#ol1-line8	54.8821
Z0303-002, 003#ol1-line9	55.6483
Z0303-002, 003#ol1-line10	55.3168
Z0303-002, 003#ol1-line11	55.1059
Z0303-002, 003#ol1-line12	55.1253
Z0303-002, 003#ol1-line13	54.4243
Z0303-002, 003#ol1-line14	54.1398
Z0303-002, 003#ol1-line15	53.8416
Porphyritic
103-001, 007#ol1-line1	58.4474
103-001, 007#ol1-line2	58.4983
103-001, 007#ol1-line3	58.6129
103-001, 007#ol1-line4	58.7107
103-001, 007#ol1-line5	59.0697
103-001, 007#ol1-line6	59.0881
Equigranular
406-002, 007#ol1-line1	52.3626
406-002, 007#ol1-line2	52.3859
406-002, 007#ol1-line3	52.2995
406-002, 007#ol1-line4	52.3731
406-002, 007#ol1-line5	51.2585
406-002, 007#ol1-line6	50.5246
406-002, 007#ol1-line7	50.1645
406-002, 007#ol1-line8	49.7901
406-002, 007#ol1-line9	49.0361
406-002, 007#ol1-line10	47.9758
406-002, 007#ol1-line11	46.8063
406-002, 007#ol1-line12	45.8233
406-002, 007#ol1-line13	44.856
406-002, 007#ol1-line14	44.1835
406-002, 007#ol1-line15	43.3747
Fragment
406-004, 005#ol1-line1	30.0077
406-004, 005#ol1-line2	29.6406
406-004, 005#ol1-line3	29.2854
406-004, 005#ol1-line4	28.5095
406-004, 005#ol1-line5	27.6675
406-004, 005#ol1-line6	27.6566
406-004, 005#ol1-line7	26.8612
406-004, 005#ol1-line8	26.409
406-004, 005#ol1-line9	25.9608
406-004, 005#ol1-line10	23.4086
406-004, 005#ol1-line11	23.4065
Fragment
103-025, 008#ol1-line1	44.3122
103-025, 008#ol1-line2	44.2937
103-025, 008#ol1-line3	44.1087
103-025, 008#ol1-line4	43.3607
103-025, 008#ol1-line5	42.2076
103-025, 008#ol1-line6	40.7407
103-025, 008#ol1-line7	35.4423
103-025, 008#ol1-line8	33.968
103-025, 008#ol1-line9	30.2198
103-025, 008#ol1-line10	29.2189
103-025, 008#ol1-line11	24.0685
103-025, 008#ol1-line12	20.6654
103-025, 008#ol1-line13	18.313
103-025, 008#ol1-line14	16.018
Fragment
406-036, 003#ol4-line1	60.9577
406-036, 003#ol4-line2	60.5361
406-036, 003#ol4-line3	60.7103
406-036, 003#ol4-line4	60.4999
406-036, 003#ol4-line5	60.5367
406-036, 003#ol4-line6	60.5091
406-036, 003#ol4-line7	60.4483
406-036, 003#ol4-line8	59.9898
406-036, 003#ol4-line9	60.3613
406-036, 003#ol4-line10	59.896
406-036, 003#ol4-line11	60.0884
406-036, 003#ol4-line12	59.8446
406-036, 003#ol4-line13	59.6263
406-036, 003#ol4-line14	59.0468
406-036, 003#ol4-line15	58.5974
406-036, 003#ol4-line16	57.5834
Fragment
406-036, 003#ol8-line1	59.0889
406-036, 003#ol8-line2	59.4603
406-036, 003#ol8-line3	59.7329
406-036, 003#ol8-line4	59.7321
406-036, 003#ol8-line5	59.2742
406-036, 003#ol8-line6	59.4968
406-036, 003#ol8-line7	57.0858
406-036, 003#ol8-line8	56.2024
406-036, 003#ol8-line9	56.7012
406-036, 003#ol8-line10	55.7522
406-036, 003#ol8-line11	54.6841
406-036, 003#ol8-line12	54.6272
406-036, 003#ol8-line13	53.7178
406-036, 003#ol8-line14	53.643
406-036, 003#ol8-line15	51.996
Fragment
Z0303-002, 005#ol1-line1	57.3664
Z0303-002, 005#ol1-line2	56.9241
Z0303-002, 005#ol1-line3	56.6378
Z0303-002, 005#ol1-line4	56.0916
Z0303-002, 005#ol1-line5	55.2146
Z0303-002, 005#ol1-line6	54.2362
Z0303-002, 005#ol1-line7	53.5697
Z0303-002, 005#ol1-line8	51.9583
Z0303-002, 005#ol1-line9	51.4249
Z0303-002, 005#ol1-line10	49.2642
Z0303-002, 005#ol1-line11	47.5029
Z0303-002, 005#ol1-line12	46.0473
Z0303-002, 005#ol1-line13	44.426
Z0303-002, 005#ol1-line14	43.7338
Z0303-002, 005#ol1-line15	42.7323
Z0303-002, 005#ol1-line16	41.6398
Z0303-002, 005#ol1-line17	42.0251
Fragment
Z0303-002, 020#ol1-line1	52.6108
Z0303-002, 020#ol1-line2	52.9074
Z0303-002, 020#ol1-line3	52.6898
Z0303-002, 020#ol1-line4	52.4661
Z0303-002, 020#ol1-line5	52.4453
Z0303-002, 020#ol1-line6	52.0221
Z0303-002, 020#ol1-line7	51.7469
Z0303-002, 020#ol1-line8	51.4666
Z0303-002, 020#ol1-line9	50.0075
Z0303-002, 020#ol1-line10	49.8621
Z0303-002, 020#ol1-line11	46.6982
Z0303-002, 020#ol1-line12	44.6941
Z0303-002, 020#ol1-line13	43.9392
Z0303-002, 020#ol1-line14	43.6926
Subophitic
103-025, 009#ol2-line1	36.8057
103-025, 009#ol2-line2	35.1758
103-025, 009#ol2-line3	34.2865
103-025, 009#ol2-line4	33.6972
103-025, 009#ol2-line5	32.6733
103-025, 009#ol2-line6	31.9718
103-025, 009#ol2-line7	31.0697
103-025, 009#ol2-line8	31.1733
103-025, 009#ol2-line9	31.6941
103-025, 009#ol2-line10	32.2039
103-025, 009#ol2-line11	32.7179
103-025, 009#ol2-line12	33.7838
103-025, 009#ol2-line13	34.3727
103-025, 009#ol2-line14	33.7902
103-025, 009#ol2-line15	35.6872
103-025, 009#ol2-line16	33.6956
Data from previous study
042GP-001# Subophitic
042GP-001#-ol-1	14.4095
042GP-001#-ol-2	17.7366
042GP-001#-ol-3	39.7682
001-005# Subophitic
001-005#-ol-1	1.1969
001-005#-ol-2	56.6426
001-005#-ol-3	37.1507
001-011# Subophitic
001-011#-ol-1	48.2667
001-011#-ol-2	37.6338
001-011#-ol-3	14.4182
001-011#-ol-4	6.6178
001-011#-ol-5	5.8275
004-012# Subophitic
004-012#-ol-1	42.8625
004-012#-ol-2	44.6675
004-012#-ol-3	29.2378
004-012#-ol-4	28.687
004-012#-ol-5	16.9556
004-012#-ol-6	23.3566
004-012#-ol-7	24.1427
004-012#-ol-line-1	49.7967
004-012#-ol-line-2	49.2938
004-012#-ol-line-3	48.9042
004-012#-ol-line-4	49.1699
004-012#-ol-line-5	49.5017
004-012#-ol-line-6	46.3379
004-012#-ol-line-7	48.5477
004-012#-ol-line-8	47.415
004-012#-ol-line-9	46.8581
004-012#-ol-line-10	45.9912
004-012#-ol-line-11	45.5827
004-012#-ol-line-12	44.5656
004-012#-ol-line-13	42.8048
004-012#-ol-line-14	41.8642
004-012#-ol-line-15	40.7078
042GP-002# Poikilitic
042GP-002#-ol-1	31.7278
042GP-002#-ol-2	56.9203
042GP-002#-ol-3	41.0947
042GP-002#-ol-4	49.324
042GP-002#-ol-5	57.7503
042GP-002#-ol-6	47.4679
042GP-002#-ol-7	47.6588
042GP-002#-ol-line-1	31.2717
042GP-002#-ol-line-2	33.5206
042GP-002#-ol-line-3	38.6597
042GP-002#-ol-line-4	42.8244
042GP-002#-ol-line-5	46.1357
042GP-002#-ol-line-6	49.0144
042GP-002#-ol-line-7	50.6426
042GP-002#-ol-line-8	52.2829
042GP-002#-ol-line-9	52.7083
042GP-002#-ol-line-10	53.2539
042GP-002#-ol-line-11	53.0577
042GP-002#-ol-line-12	57.1862
042GP-002#-ol-line-13	56.1421
042GP-002#-ol-line-14	56.6042
042GP-002#-ol-line-15	55.8879
042GP-002#-ol-line-16	56.452
042GP-002#-ol-line-17	56.2876
042GP-002#-ol-line-18	56.42
042GP-002#-ol-line-19	56.0849
042GP-002#-ol-line-20	56.1241
001-002# Poikilitic
001-002#ol-1	33.3133
001-002#ol-2	33.1015
001-002#ol-3	28.9986
001-002#ol-4	49.4996
001-002#ol-5	29.7354
001-002#ol-6	31.7839
001-002#ol-7	39.5423
001-002#ol-8	43.3758
001-002#ol-9	17.34
001-002#ol-10	33.0607
001-002#ol-11	9.7985
001-002#ol-12	33.6969
001-002#ol-line-1	59.0012
001-002#ol-line-2	59.4094
001-002#ol-line-3	59.3449
001-002#ol-line-4	59.8819
001-002#ol-line-5	59.8169
001-002#ol-line-6	60.1454
001-002#ol-line-7	59.9528
001-002#ol-line-8	59.533
001-002#ol-line-9	59.4156
001-002#ol-line-10	58.6893
001-002#ol-line-11	57.0717
001-002#ol-line-12	54.1229
001-002#ol-line-13	49.9857
001-002#ol-line-14	40.3568
001-002#ol-line-15	32.5331
002-002# Poikilitic
002-002#-ol-1	1.5495
002-002#-ol-2	1.8609
002-002#-ol-3	2.0741
002-002#-ol-4	2.0911
002-002#-ol-5	3.3517
002-002#-ol-6	2.8681
002-002#-ol-7	1.7534
002-002#-ol-8	1.8529
002-002#-ol-9	2.0488
002-002#-ol-10	2.3933
002-002#-ol-11	1.6854
005-002# Poikilitic
005-002#-ol-1	8.8893
005-002#-ol-2	8.9404
005-002#-ol-3	9.4544
005-002#-ol-4	9.5187
001-007# Porphyritic
001-007#-ol-1	46.4014
001-007#-ol-2	45.8858
001-007#-ol-3	48.1671
001-007#-ol-4	59.1527
001-007#-ol-5	59.444
001-007#-ol-6	45.425
001-007#-ol-7	41.3542
001-007#-ol-8	42.6631
001-007#-ol-9	41.6032
003-013# Porphyritic
003-013#-ol-1	23.2681
003-013#-ol-2	34.9043
002-007# Equigranular
002-007#-ol-1	52.1723
002-007#-ol-2	1.6691
002-007#-ol-3	1.2332
002-007#-ol-4	2.1637
002-007#-ol-5	1.7114
002-007#-ol-6	0.987
002-007#-ol-7	1.0894
027-001# Equigranular
027-001#-ol-1	42.3808
027-001#-ol-2	1.0294
027-001#-ol-3	1.2653
027-001#-ol-4	5.5318
027-001#-ol-5	35.0633
027-001#-ol-6	43.2429

## Sheet: Fig.2a
EMPA profiles	Fo (mol%)	Distance (µm)
Subophitic
103-001, 005#ol2-line1	53.4682	0
103-001, 005#ol2-line2	54.0656	8.06
103-001, 005#ol2-line3	54.0963	16.12
103-001, 005#ol2-line4	54.4133	24.18
103-001, 005#ol2-line5	54.2474	32.24
103-001, 005#ol2-line6	54.3542	40.3
103-001, 005#ol2-line7	52.8399	56.42
103-001, 005#ol2-line8	50.8081	64.48
103-001, 005#ol2-line9	49.8388	72.54
103-001, 005#ol2-line10	46.0104	80.6
103-001, 005#ol2-line11	42.0278	88.66
103-001, 005#ol2-line12	38.151	96.72
103-001, 005#ol2-line13	34.8883	104.78
103-001, 005#ol2-line14	32.6088	112.84
103-001, 005#ol2-line15	29.4829	120.9
Subophitic
406-004, 012#ol1-line1	47.9923	0
406-004, 012#ol1-line2	47.6322	7.8
406-004, 012#ol1-line3	47.1225	23.4
406-004, 012#ol1-line4	46.5752	31.2
406-004, 012#ol1-line5	45.8777	39
406-004, 012#ol1-line6	45.3655	46.8
406-004, 012#ol1-line7	44.6378	54.6
406-004, 012#ol1-line8	43.8059	62.4
406-004, 012#ol1-line9	42.5897	70.2
406-004, 012#ol1-line10	42.171	78
406-004, 012#ol1-line11	40.9271	85.8
406-004, 012#ol1-line12	39.6896	93.6
406-004, 012#ol1-line13	38.8246	101.4
406-004, 012#ol1-line14	38.2746	109.2
406-004, 012#ol1-line15	37.8761	117
Subophitic
103-025, 009#ol1-line1	36.8346	0
103-025, 009#ol1-line2	35.5577	7.84
103-025, 009#ol1-line3	34.597	15.68
103-025, 009#ol1-line4	33.9321	23.52
103-025, 009#ol1-line5	32.7287	31.36
103-025, 009#ol1-line6	30.8042	39.2
103-025, 009#ol1-line7	29.5208	47.04
103-025, 009#ol1-line8	28.2939	54.88
103-025, 009#ol1-line9	27.7049	70.56
103-025, 009#ol1-line10	23.7381	78.4
103-025, 009#ol1-line11	22.8866	86.24
103-025, 009#ol1-line12	18.7643	101.92
103-025, 009#ol1-line13	18.8219	109.76
103-025, 009#ol1-line14	17.3195	117.6
103-025, 009#ol1-line15	17.2643	125.44
103-025, 009#ol1-line16	17.1275	133.28
Subophitic
406-036, 004#ol1-line1	58.6935	0
406-036, 004#ol1-line2	59.3868	7.65
406-036, 004#ol1-line3	59.4554	15.3
406-036, 004#ol1-line4	59.3819	22.95
406-036, 004#ol1-line5	59.4334	30.6
406-036, 004#ol1-line6	58.4326	38.25
406-036, 004#ol1-line7	58.6469	45.9
406-036, 004#ol1-line8	57.987	53.55
406-036, 004#ol1-line9	57.2706	61.2
406-036, 004#ol1-line10	56.4854	68.85
406-036, 004#ol1-line11	56.0063	76.5
406-036, 004#ol1-line12	54.3522	84.15
406-036, 004#ol1-line13	52.6846	91.8
406-036, 004#ol1-line14	51.3094	99.45
406-036, 004#ol1-line15	49.3985	107.1
406-036, 004#ol1-line16	47.0086	114.75
406-036, 004#ol1-line17	44.2027	122.4
406-036, 004#ol1-line18	39.4951	130.05
Subophitic
406-036, 004#ol6-line1	56.0603	0
406-036, 004#ol6-line2	57.1769	7.66
406-036, 004#ol6-line3	57.3602	15.32
406-036, 004#ol6-line4	56.4474	22.98
406-036, 004#ol6-line5	56.1873	30.64
406-036, 004#ol6-line6	54.0873	38.3
406-036, 004#ol6-line7	50.536	45.96
406-036, 004#ol6-line8	44.5404	53.62
406-036, 004#ol6-line9	36.6464	61.28
Subophitic
406-036, 004#ol9-line1	56.161	0
406-036, 004#ol9-line2	56.7557	7.57
406-036, 004#ol9-line3	55.597	22.71
406-036, 004#ol9-line4	56.7441	30.28
406-036, 004#ol9-line5	55.9897	37.85
406-036, 004#ol9-line6	56.1867	45.42
406-036, 004#ol9-line7	55.3073	52.99
406-036, 004#ol9-line8	55.0425	60.56
406-036, 004#ol9-line9	53.9126	68.13
406-036, 004#ol9-line10	53.2202	75.7
406-036, 004#ol9-line11	51.5921	83.27
406-036, 004#ol9-line12	51.0115	90.84
406-036, 004#ol9-line13	48.6145	98.41
406-036, 004#ol9-line14	47.0207	105.98
406-036, 004#ol9-line15	43.5858	113.55
406-036, 004#ol9-line16	44.0982	121.12
406-036, 004#ol9-line17	41.7832	128.69
406-036, 004#ol9-line18	38.7797	136.26
406-036, 004#ol9-line19	36.3641	143.83
406-036, 004#ol9-line20	35.2196	151.4
Subophitic
Z0303-002, 007#ol1-line1	51.4588	0
Z0303-002, 007#ol1-line2	51.39	7.65
Z0303-002, 007#ol1-line3	51.3056	15.3
Z0303-002, 007#ol1-line4	51.2747	22.95
Z0303-002, 007#ol1-line5	51.219	30.6
Z0303-002, 007#ol1-line6	50.5055	38.25
Z0303-002, 007#ol1-line7	50.1504	45.9
Z0303-002, 007#ol1-line8	49.1207	53.55
Z0303-002, 007#ol1-line9	48.3125	61.2
Z0303-002, 007#ol1-line10	46.9362	68.85
Z0303-002, 007#ol1-line11	45.1069	76.5
Z0303-002, 007#ol1-line12	43.5164	84.15
Z0303-002, 007#ol1-line13	42.1325	91.8
Z0303-002, 007#ol1-line14	38.504	99.45
Z0303-002, 007#ol1-line15	37.716	107.1
Z0303-002, 007#ol1-line16	35.3675	114.75
Z0303-002, 007#ol1-line17	32.934	122.4
Z0303-002, 007#ol1-line18	30.4222	130.05
Z0303-002, 007#ol1-line19	26.7154	137.7
Z0303-002, 007#ol1-line20	24.5396	145.35
Z0303-002, 007#ol1-line21	21.5878	153
Subophitic
Z0303-002, 007#ol2-line1	56.3541	0
Z0303-002, 007#ol2-line2	56.0219	7.5
Z0303-002, 007#ol2-line3	55.5322	15
Z0303-002, 007#ol2-line4	55.0808	22.5
Z0303-002, 007#ol2-line5	54.5383	30
Z0303-002, 007#ol2-line6	54.1703	37.5
Z0303-002, 007#ol2-line7	52.9087	45
Z0303-002, 007#ol2-line8	52.4564	52.5
Z0303-002, 007#ol2-line9	51.1968	60
Z0303-002, 007#ol2-line10	49.9599	67.5
Z0303-002, 007#ol2-line11	48.676	75
Z0303-002, 007#ol2-line12	46.4405	82.5
Z0303-002, 007#ol2-line13	43.2242	90
Z0303-002, 007#ol2-line14	43.5374	97.5
Z0303-002, 007#ol2-line15	40.7611	105
Z0303-002, 007#ol2-line16	39.0096	112.5
Z0303-002, 007#ol2-line17	35.7148	120
Z0303-002, 007#ol2-line18	33.631	127.5
Z0303-002, 007#ol2-line19	32.0025	135
Z0303-002, 007#ol2-line20	28.8926	142.5
Z0303-002, 007#ol2-line21	26.9648	150
Poikilitic
103-001, 001#ol1-line1	55.0407	0
103-001, 001#ol1-line2	55.0031	17.4
103-001, 001#ol1-line3	54.9909	52.2
103-001, 001#ol1-line4	55.0571	69.6
103-001, 001#ol1-line5	55.5261	104.4
103-001, 001#ol1-line6	54.157	121.8
103-001, 001#ol1-line7	54.1444	139.2
103-001, 001#ol1-line8	53.8981	156.6
103-001, 001#ol1-line9	52.5399	208.8
103-001, 001#ol1-line10	49.8293	243.6
103-001, 001#ol1-line11	47.8689	261
103-001, 001#ol1-line12	42.3169	278.4
103-001, 001#ol1-line13	28.1267	313.2
103-001, 001#ol1-line14	20.8792	330.6
Poikilitic
103-001, 002#ol2-line1	58.1975	0
103-001, 002#ol2-line2	58.2314	17.4
103-001, 002#ol2-line3	58.2036	26.1
103-001, 002#ol2-line4	57.7843	34.8
103-001, 002#ol2-line5	56.7424	43.5
103-001, 002#ol2-line6	55.9927	60.9
103-001, 002#ol2-line7	54.762	69.6
103-001, 002#ol2-line8	52.9667	78.3
103-001, 002#ol2-line9	50.0575	87
Poikilitic
406-004, 004#ol1-line1	54.5122	0
406-004, 004#ol1-line2	54.1323	7
406-004, 004#ol1-line3	53.631	14
406-004, 004#ol1-line4	53.7622	21
406-004, 004#ol1-line5	51.4932	28
406-004, 004#ol1-line6	50.0237	35
406-004, 004#ol1-line7	48.5668	42
406-004, 004#ol1-line8	48.3685	49
406-004, 004#ol1-line9	44.038	56
406-004, 004#ol1-line10	38.3387	63
Poikilitic
406-004, 004#ol4-line1	54.4073	0
406-004, 004#ol4-line2	54.0807	7.6
406-004, 004#ol4-line3	54.1584	15.2
406-004, 004#ol4-line4	54.0828	22.8
406-004, 004#ol4-line5	54.0138	30.4
406-004, 004#ol4-line6	53.9124	38
406-004, 004#ol4-line7	53.675	45.6
406-004, 004#ol4-line8	52.6871	68.4
406-004, 004#ol4-line9	52.1312	76
406-004, 004#ol4-line10	51.5451	83.6
406-004, 004#ol4-line11	51.0184	91.2
406-004, 004#ol4-line12	49.2478	98.8
406-004, 004#ol4-line13	47.0842	106.4
Poikilitic
Z0303-002, 003#ol1-line1	56.2267	0
Z0303-002, 003#ol1-line2	55.8712	7.53
Z0303-002, 003#ol1-line3	55.9692	15.06
Z0303-002, 003#ol1-line4	56.07	22.59
Z0303-002, 003#ol1-line5	55.8931	30.12
Z0303-002, 003#ol1-line6	55.9689	37.65
Z0303-002, 003#ol1-line7	55.2882	45.18
Z0303-002, 003#ol1-line8	54.8821	52.71
Z0303-002, 003#ol1-line9	55.6483	60.24
Z0303-002, 003#ol1-line10	55.3168	67.77
Z0303-002, 003#ol1-line11	55.1059	75.3
Z0303-002, 003#ol1-line12	55.1253	82.83
Z0303-002, 003#ol1-line13	54.4243	97.89
Z0303-002, 003#ol1-line14	54.1398	105.42
Z0303-002, 003#ol1-line15	53.8416	112.95
Porphyritic
103-001, 007#ol1-line1	58.4474	0
103-001, 007#ol1-line2	58.4983	10
103-001, 007#ol1-line3	58.6129	20
103-001, 007#ol1-line4	58.7107	30
103-001, 007#ol1-line5	59.0697	40
103-001, 007#ol1-line6	59.0881	50
Equigranular
406-002, 007#ol1-line1	52.3626	0
406-002, 007#ol1-line2	52.3859	7.73
406-002, 007#ol1-line3	52.2995	15.46
406-002, 007#ol1-line4	52.3731	23.19
406-002, 007#ol1-line5	51.2585	30.92
406-002, 007#ol1-line6	50.5246	38.65
406-002, 007#ol1-line7	50.1645	46.38
406-002, 007#ol1-line8	49.7901	54.11
406-002, 007#ol1-line9	49.0361	61.84
406-002, 007#ol1-line10	47.9758	69.57
406-002, 007#ol1-line11	46.8063	77.3
406-002, 007#ol1-line12	45.8233	85.03
406-002, 007#ol1-line13	44.856	92.76
406-002, 007#ol1-line14	44.1835	100.49
406-002, 007#ol1-line15	43.3747	108.22
Fragment
406-004, 005#ol1-line1	30.0077	0
406-004, 005#ol1-line2	29.6406	9.37
406-004, 005#ol1-line3	29.2854	18.74
406-004, 005#ol1-line4	28.5095	37.48
406-004, 005#ol1-line5	27.6675	46.85
406-004, 005#ol1-line6	27.6566	56.22
406-004, 005#ol1-line7	26.8612	65.59
406-004, 005#ol1-line8	26.409	74.96
406-004, 005#ol1-line9	25.9608	84.33
406-004, 005#ol1-line10	23.4086	121.81
406-004, 005#ol1-line11	23.4065	140.55
Fragment
103-025, 008#ol1-line1	44.3122	0
103-025, 008#ol1-line2	44.2937	8.25
103-025, 008#ol1-line3	44.1087	16.5
103-025, 008#ol1-line4	43.3607	24.75
103-025, 008#ol1-line5	42.2076	33
103-025, 008#ol1-line6	40.7407	41.25
103-025, 008#ol1-line7	35.4423	49.5
103-025, 008#ol1-line8	33.968	57.75
103-025, 008#ol1-line9	30.2198	66
103-025, 008#ol1-line10	29.2189	74.25
103-025, 008#ol1-line11	24.0685	82.5
103-025, 008#ol1-line12	20.6654	90.75
103-025, 008#ol1-line13	18.313	99
103-025, 008#ol1-line14	16.018	107.25
Fragment
406-036, 003#ol4-line1	60.9577	0
406-036, 003#ol4-line2	60.5361	7.53
406-036, 003#ol4-line3	60.7103	15.06
406-036, 003#ol4-line4	60.4999	22.59
406-036, 003#ol4-line5	60.5367	30.12
406-036, 003#ol4-line6	60.5091	45.18
406-036, 003#ol4-line7	60.4483	52.71
406-036, 003#ol4-line8	59.9898	60.24
406-036, 003#ol4-line9	60.3613	67.77
406-036, 003#ol4-line10	59.896	75.3
406-036, 003#ol4-line11	60.0884	82.83
406-036, 003#ol4-line12	59.8446	90.36
406-036, 003#ol4-line13	59.6263	97.89
406-036, 003#ol4-line14	59.0468	105.42
406-036, 003#ol4-line15	58.5974	112.95
406-036, 003#ol4-line16	57.5834	120.48
Fragment
406-036, 003#ol8-line1	59.0889	0
406-036, 003#ol8-line2	59.4603	7.86
406-036, 003#ol8-line3	59.7329	15.72
406-036, 003#ol8-line4	59.7321	23.58
406-036, 003#ol8-line5	59.2742	31.44
406-036, 003#ol8-line6	59.4968	39.3
406-036, 003#ol8-line7	57.0858	62.88
406-036, 003#ol8-line8	56.2024	70.74
406-036, 003#ol8-line9	56.7012	78.6
406-036, 003#ol8-line10	55.7522	86.46
406-036, 003#ol8-line11	54.6841	94.32
406-036, 003#ol8-line12	54.6272	102.18
406-036, 003#ol8-line13	53.7178	110.04
406-036, 003#ol8-line14	53.643	117.9
406-036, 003#ol8-line15	51.996	125.76
Fragment
Z0303-002, 005#ol1-line1	57.3664	0
Z0303-002, 005#ol1-line2	56.9241	7.39
Z0303-002, 005#ol1-line3	56.6378	14.78
Z0303-002, 005#ol1-line4	56.0916	22.17
Z0303-002, 005#ol1-line5	55.2146	29.56
Z0303-002, 005#ol1-line6	54.2362	36.95
Z0303-002, 005#ol1-line7	53.5697	44.34
Z0303-002, 005#ol1-line8	51.9583	51.73
Z0303-002, 005#ol1-line9	51.4249	59.12
Z0303-002, 005#ol1-line10	49.2642	66.51
Z0303-002, 005#ol1-line11	47.5029	73.9
Z0303-002, 005#ol1-line12	46.0473	81.29
Z0303-002, 005#ol1-line13	44.426	88.68
Z0303-002, 005#ol1-line14	43.7338	96.07
Z0303-002, 005#ol1-line15	42.7323	103.46
Z0303-002, 005#ol1-line16	41.6398	110.85
Z0303-002, 005#ol1-line17	42.0251	118.24
Fragment
Z0303-002, 020#ol1-line1	52.6108	0
Z0303-002, 020#ol1-line2	52.9074	7.67
Z0303-002, 020#ol1-line3	52.6898	15.34
Z0303-002, 020#ol1-line4	52.4661	23.01
Z0303-002, 020#ol1-line5	52.4453	30.68
Z0303-002, 020#ol1-line6	52.0221	38.35
Z0303-002, 020#ol1-line7	51.7469	61.36
Z0303-002, 020#ol1-line8	51.4666	76.7
Z0303-002, 020#ol1-line9	50.0075	84.37
Z0303-002, 020#ol1-line10	49.8621	92.04
Z0303-002, 020#ol1-line11	46.6982	99.71
Z0303-002, 020#ol1-line12	44.6941	107.38
Z0303-002, 020#ol1-line13	43.9392	115.05
Z0303-002, 020#ol1-line14	43.6926	122.72

## Sheet: Fig. 2b
EMPA profiles	Fo (mol%)	Distance (µm)
Subophitic
103-025, 009#ol2-line1	36.8057	0
103-025, 009#ol2-line2	35.1758	7.55
103-025, 009#ol2-line3	34.2865	15.1
103-025, 009#ol2-line4	33.6972	22.65
103-025, 009#ol2-line5	32.6733	30.2
103-025, 009#ol2-line6	31.9718	37.75
103-025, 009#ol2-line7	31.0697	45.3
103-025, 009#ol2-line8	31.1733	52.85
103-025, 009#ol2-line9	31.6941	60.4
103-025, 009#ol2-line10	32.2039	67.95
103-025, 009#ol2-line11	32.7179	75.5
103-025, 009#ol2-line12	33.7838	83.05
103-025, 009#ol2-line13	34.3727	90.6
103-025, 009#ol2-line14	33.7902	98.15
103-025, 009#ol2-line15	35.6872	105.7
103-025, 009#ol2-line16	33.6956	113.25

## Sheet: Fig. 2c
042GP, 001	Mg#	Distance (µm)
042GP, 001#py1-line1	46.4913	0
042GP, 001#py1-line2	46.0542	6.67
042GP, 001#py1-line3	46.257	13.34
042GP, 001#py1-line4	45.4943	20.01
042GP, 001#py1-line5	45.7721	26.68
042GP, 001#py1-line6	44.0535	33.35
042GP, 001#py1-line7	43.497	40.02
042GP, 001#py1-line8	41.455	46.69
042GP, 001#py1-line9	35.3476	53.36
042GP, 001#py1-line10	20.0323	60.03
103-001, 005	Mg#	Distance (µm)
103-001, 005#py1-line1	50.7703	0
103-001, 005#py1-line2	50.6711	6.64
103-001, 005#py1-line3	50.7748	19.92
103-001, 005#py1-line4	50.396	26.56
103-001, 005#py1-line5	51.0588	33.2
103-001, 005#py1-line6	51.8438	39.84
103-001, 005#py1-line7	49.9901	46.48
103-001, 005#py1-line8	50.36	53.12
103-001, 005#py1-line9	50.0564	59.76
103-001, 005#py1-line10	50.0234	66.4
103-001, 005#py1-line11	48.1331	73.04
103-001, 005#py1-line12	49.2844	79.68
103-001, 005#py1-line13	49.2682	86.32
103-001, 005#py1-line14	49.2282	92.96
406-006, 011	Mg#	Distance (µm)
406-006, 011#py1-line1	53.0094	0
406-006, 011#py1-line2	51.9409	12.52
406-006, 011#py1-line3	51.9919	25.04
406-006, 011#py1-line4	52.6097	37.56
406-006, 011#py1-line5	52.0928	50.08
406-006, 011#py1-line6	53.0158	62.6
406-006, 011#py1-line7	51.4186	75.12
406-006, 011#py1-line8	52.0326	87.64
406-006, 011#py1-line9	52.1815	100.16
406-006, 011#py1-line10	52.2267	112.68
406-006, 011#py1-line11	49.6768	125.2
406-006, 011#py1-line12	52.1017	137.72
406-006, 011#py1-line13	51.452	150.24
406-006, 011#py1-line14	52.1606	162.76
406-036, 004	Mg#	Distance (µm)
406-036, 004#py1-line1	43.4324	0
406-036, 004#py1-line2	42.4961	10.28
406-036, 004#py1-line3	41.9338	20.56
406-036, 004#py1-line4	41.539	30.84
406-036, 004#py1-line5	41.0719	41.12
406-036, 004#py1-line6	33.7237	51.4
406-036, 004#py1-line7	19.4185	61.68
103-001, 008	Mg#	Distance (µm)
103-001, 008#py1-line1	57.0645	0
103-001, 008#py1-line2	57.5439	15.4
103-001, 008#py1-line3	56.9513	30.8
103-001, 008#py1-line4	56.5508	46.2
103-001, 008#py1-line5	56.8475	61.6
103-001, 008#py1-line6	56.155	77
103-001, 008#py1-line7	56.7246	92.4
103-001, 008#py1-line8	55.8769	107.8
103-001, 008#py1-line9	56.0078	123.2
103-001, 008#py1-line10	55.7899	138.6
103-001, 008#py1-line11	55.8997	154
103-001, 008	Mg#	Distance (µm)
103-001, 008#py2-line1	57.0043	0
103-001, 008#py2-line2	56.2787	14.81
103-001, 008#py2-line3	56.2858	29.62
103-001, 008#py2-line4	55.9507	44.43
103-001, 008#py2-line5	55.1767	59.24
103-001, 008#py2-line6	54.8134	74.05
103-001, 008#py2-line7	55.8862	88.86
103-001, 008#py2-line8	54.8803	103.67
103-001, 008#py2-line9	53.7696	118.48
103-001, 008#py2-line10	53.001	133.29
103-001, 008#py2-line11	51.2464	148.1
103-001, 008#py2-line12	49.6732	162.91
103-003, 005	Mg#	Distance (µm)
103-003, 005#py1-line1	52.5367	0
103-003, 005#py1-line2	51.6832	10.7
103-003, 005#py1-line3	47.2082	21.4
103-003, 005#py1-line4	42.4509	32.1
103-003, 005#py1-line5	42.2127	42.8
103-003, 005#py1-line6	41.6871	53.5
103-003, 005#py1-line7	39.4012	64.2
103-003, 005#py1-line8	36.1293	74.9
103-003, 005#py1-line9	31.6058	85.6
103-003, 005#py1-line10	27.7315	96.3
103-003, 005#py1-line11	23.4261	107
103-003, 005#py1-line12	18.942	117.7
103-003, 005#py1-line13	12.8183	128.4
103-003, 005#py1-line14	12.3573	139.1
406-005, 002	Mg#	Distance (µm)
406-005, 002#py1-line1	53.8586	0
406-005, 002#py1-line2	53.9846	5.42
406-005, 002#py1-line3	53.2818	10.84
406-005, 002#py1-line4	53.0941	16.26
406-005, 002#py1-line5	52.2992	21.68
406-005, 002#py1-line6	51.0611	27.1
406-005, 002#py1-line7	51.3962	32.52
406-005, 002#py1-line8	49.759	37.94
406-005, 002#py1-line9	47.4254	43.36
406-005, 002#py1-line10	43.1475	48.78
406-005, 002#py1-line11	37.43	54.2
406-005, 002#py1-line12	32.8602	59.62
406-005, 002#py1-line13	28.7939	65.04
406-005, 002#py1-line14	27.9101	70.46
406-005, 002#py1-line15	27.3997	75.88
406-005, 002#py1-line16	26.229	81.3
406-005, 002#py1-line17	26.3378	86.72
406-005, 002#py1-line18	24.8127	92.14
406-005, 002#py1-line19	23.9167	97.56
406-005, 002#py1-line20	23.2701	102.98
406-006, 007	Mg#	Distance (µm)
406-006, 007#py1-line1	47.3914	0
406-006, 007#py1-line2	47.9949	7.18
406-006, 007#py1-line3	47.5097	14.36
406-006, 007#py1-line4	47.7889	21.54
406-006, 007#py1-line5	46.4827	28.72
406-006, 007#py1-line6	47.2326	35.9
406-006, 007#py1-line7	47.3645	43.08
406-006, 007#py1-line8	46.9102	50.26
406-006, 007#py1-line9	45.7359	57.44
406-006, 007#py1-line10	43.8783	64.62
406-006, 007#py1-line11	40.8256	71.8
406-006, 007#py1-line12	34.38	78.98
103-001, 003	Mg#	Distance (µm)
103-001, 003#py1-line1	57.9523	0
103-001, 003#py1-line2	58.3187	5.7
103-001, 003#py1-line3	58.2864	11.4
103-001, 003#py1-line4	57.2689	17.1
103-001, 003#py1-line5	57.5022	22.8
103-001, 003#py1-line6	56.6362	28.5
103-001, 003#py1-line7	50.3308	34.2
103-001, 003#py1-line8	33.7054	39.9
103-001, 003#py1-line9	26.8914	45.6
103-001, 003#py1-line10	21.7957	51.3
103-001, 003	Mg#	Distance (µm)
103-001, 003#py2-line1	60.0369	0
103-001, 003#py2-line2	59.202	15
103-001, 003#py2-line3	59.62	30
103-001, 003#py2-line4	59.379	45
103-001, 003#py2-line5	59.3067	60
103-001, 003#py2-line6	59.547	75
103-001, 003#py2-line7	59.4833	90
103-001, 003	Mg#	Distance (µm)
103-001, 003#py3-line1	57.5099	0
103-001, 003#py3-line2	58.3126	5.81
103-001, 003#py3-line3	58.2538	11.62
103-001, 003#py3-line4	59.9038	17.43
103-001, 003#py3-line5	58.7015	23.24
103-001, 003#py3-line6	58.7715	29.05
103-001, 003#py3-line7	58.7435	34.86
103-001, 003#py3-line8	57.7345	40.67
103-001, 003#py3-line9	56.8501	46.48
103-001, 003#py3-line10	57.3245	52.29
103-003, 013	Mg#	Distance (µm)
103-003, 013#py1-line1	53.2282	0
103-003, 013#py1-line2	50.949	12.1
103-003, 013#py1-line3	50.7371	24.2
103-003, 013#py1-line4	46.463	36.3
103-003, 013#py1-line5	43.1523	48.4
103-003, 013#py1-line6	41.4923	60.5
103-003, 013#py1-line7	39.7911	72.6
103-003, 013#py1-line8	36.5664	84.7
103-003, 013#py1-line9	37.661	96.8
103-003, 016	Mg#	Distance (µm)
103-003, 016#py1-line1	59.6565	0
103-003, 016#py1-line2	60.173	10.75
103-003, 016#py1-line3	59.886	21.5
103-003, 016#py1-line4	60.4138	32.25
103-003, 016#py1-line5	60.2602	43
103-003, 016#py1-line6	60.253	53.75
103-003, 016#py1-line7	58.9506	64.5
103-003, 016#py1-line8	56.7169	86
406-036, 005	Fo	Distance (um)
406-036, 005#py1-line1	56.5716	0
406-036, 005#py1-line2	58.1591	6.3
406-036, 005#py1-line3	58.0769	12.6
406-036, 005#py1-line4	59.1393	18.9
406-036, 005#py1-line5	58.9308	25.2
406-036, 005#py1-line6	57.8067	31.5
406-036, 005#py1-line7	56.445	37.8
406-036, 005#py1-line8	55.1947	44.1
406-036, 005#py1-line9	25.8677	50.4
103-027, 001	Mg#	Distance (µm)
103-027, 001#py1-line1	55.3477	0
103-027, 001#py1-line2	55.095	12.3
103-027, 001#py1-line3	54.6919	24.6
103-027, 001#py1-line4	53.7825	36.9
103-027, 001#py1-line5	53.8795	49.2
103-027, 001#py1-line6	53.8642	61.5
103-027, 001#py1-line7	53.9806	73.8
103-027, 001#py1-line8	48.8775	86.1
103-027, 001#py1-line9	40.6182	98.4
103-027, 001#py1-line10	29.765	110.7
103-027, 001#py1-line11	26.6053	123
103-027, 001	Mg#	Distance (µm)
103-027, 001#py2-line1	52.8925	0
103-027, 001#py2-line2	51.3896	10.2
103-027, 001#py2-line3	50.3582	20.4
103-027, 001#py2-line4	48.7882	30.6
103-027, 001#py2-line5	43.6314	40.8
103-027, 001#py2-line6	39.2322	51
103-027, 001#py2-line7	33.0238	61.2
103-003, 004	Mg#	Distance (µm)
103-003, 004#py1-line1	54.0046	0
103-003, 004#py1-line2	54.4446	10.58
103-003, 004#py1-line3	53.1631	21.16
103-003, 004#py1-line4	52.5706	31.74
103-003, 004#py1-line5	53.0458	42.32
103-003, 004#py1-line6	53.3298	52.9
103-003, 004#py1-line7	53.0033	63.48
103-003, 004#py1-line8	52.2041	74.06
103-003, 004#py1-line9	52.4763	84.64
103-003, 004#py1-line10	52.4069	95.22
103-003, 004#py1-line11	52.3669	105.8
103-003, 004#py1-line12	53.0414	116.38
103-003, 004#py1-line13	51.8718	126.96
103-003, 004#py1-line14	52.8443	137.54
103-003, 004#py1-line15	52.2158	148.12
103-003, 004#py1-line16	51.7655	158.7
103-003, 004#py1-line17	52.1977	169.28
103-003, 004#py1-line18	51.25	179.86
406-004, 005	Mg#	Distance (µm)
406-004, 005#py1-line1	61.0433	0
406-004, 005#py1-line2	60.7542	24.4
406-004, 005#py1-line3	57.5573	48.8
406-004, 005#py1-line4	59.4419	73.2
406-004, 005#py1-line5	57.2012	97.6
406-004, 005#py1-line6	57.2549	122
406-004, 005#py1-line7	55.3062	146.4
406-004, 005#py1-line8	53.9992	170.8
406-004, 005#py1-line9	50.8116	195.2
406-004, 005#py1-line10	47.6962	219.6
406-004, 005#py1-line11	44.8969	244
406-004, 005#py1-line12	39.7493	268.4
406-004, 005#py1-line13	39.959	292.8
406-004, 005#py1-line14	40.5668	317.2
406-004, 005#py1-line15	38.9608	341.6
406-036, 003	Mg#	Distance (µm)
406-036, 003#py1-line1	57.1357	0
406-036, 003#py1-line2	56.9811	11.46
406-036, 003#py1-line3	58.016	22.92
406-036, 003#py1-line4	57.5642	34.38
406-036, 003#py1-line5	57.2503	45.84
406-036, 003#py1-line6	56.8639	57.3
406-036, 003#py1-line7	56.3559	68.76
406-036, 003#py1-line8	54.6295	80.22
406-036, 003#py1-line9	53.5921	91.68
406-036, 003#py1-line10	51.2487	103.14
406-036, 003#py1-line11	47.4699	114.6
406-036, 003#py1-line12	43.048	126.06
406-036, 003#py1-line13	37.0843	137.52
406-036, 003#py1-line14	30.2715	148.98
406-036, 003#py1-line15	21.265	160.44
406-037, 003	Mg#	Distance (µm)
406-037, 003#py1-line1	39.1434	0
406-037, 003#py1-line2	36.5442	17.2
406-037, 003#py1-line3	35.6677	34.4
406-037, 003#py1-line4	34.6447	51.6
406-037, 003#py1-line5	32.9515	68.8
406-037, 003#py1-line6	32.3598	86
406-037, 003#py1-line7	31.0352	103.2
406-037, 003#py1-line8	29.5762	120.4
406-037, 003#py1-line9	30.0766	137.6
406-037, 003#py1-line10	27.8223	154.8
406-037, 003#py1-line11	27.4759	172
406-037, 003#py1-line12	26.8862	189.2
406-037, 003#py1-line13	25.4776	206.4
406-037, 003#py1-line14	24.2753	223.6
406-037, 003#py1-line15	23.7175	240.8

## Sheet: Fig. 3b c
				StdDev
EMPA profiles	Mn (ppm)	Al (ppm)	Fo (mol%)	Fo (%)	Mn (ppm)	Al (ppm)	Distance (µm)		Distance (µm)	Fo (mol%)	Mn (ppm)
Subophitic									150	27	4388.38
Z0303-002, 007#ol2-line1	2904.15	220.765	56.3541	0.8156	64	15	0		149	27.212	4376.58
Z0303-002, 007#ol2-line2	2895.63	211.235	56.0219	0.8163	64	14	7.5		148	27.4271	4364.61
Z0303-002, 007#ol2-line3	2878.59	205.941	55.5322	0.812	64	14	15		147	27.6454	4352.46
Z0303-002, 007#ol2-line4	2906.48	206.471	55.0808	0.811	64	14	22.5		146	27.867	4340.12
Z0303-002, 007#ol2-line5	2921.97	198.529	54.5383	0.8114	64	14	30		145	28.0919	4327.6
Z0303-002, 007#ol2-line6	2984.72	188.471	54.1703	0.8112	65	14	37.5		144	28.3201	4314.9
Z0303-002, 007#ol2-line7	3035.85	201.177	52.9087	0.8052	65	14	45		143	28.5517	4302
Z0303-002, 007#ol2-line8	3007.96	181.059	52.4564	0.8074	65	14	52.5		142	28.7868	4288.91
Z0303-002, 007#ol2-line9	3083.1	168.882	51.1968	0.7988	66	14	60		141	29.0253	4275.62
Z0303-002, 007#ol2-line10	3102.46	170.471	49.9599	0.7952	66	14	67.5		140	29.2674	4262.14
Z0303-002, 007#ol2-line11	3353.45	150.353	48.676	0.7916	68	14	75		139	29.5131	4248.45
Z0303-002, 007#ol2-line12	3313.17	149.294	46.4405	0.7824	67	14	82.5		138	29.7624	4234.56
Z0303-002, 007#ol2-line13	3471.97	150.353	43.2242	0.7608	70	14	90		137	30.0154	4220.47
Z0303-002, 007#ol2-line14	3446.41	153.529	43.5374	0.7666	69	14	97.5		136	30.2721	4206.16
Z0303-002, 007#ol2-line15	3674.15	154.588	40.7611	0.7541	72	14	105		135	30.5326	4191.65
Z0303-002, 007#ol2-line16	3823.66	145.059	39.0096	0.7448	73	14	112.5		134	30.7969	4176.92
Z0303-002, 007#ol2-line17	3714.44	150.353	35.7148	0.7187	72	14	120		133	31.065	4161.98
Z0303-002, 007#ol2-line18	4154.44	142.412	33.631	0.7048	76	14	127.5		132	31.337	4146.82
Z0303-002, 007#ol2-line19	4165.28	149.294	32.0025	0.6957	77	14	135		131	31.6128	4131.45
Z0303-002, 007#ol2-line20	4252.82	144	28.8926	0.6739	77	14	142.5		130	31.8926	4115.85
Z0303-002, 007#ol2-line21	4427.89	150.353	26.9648	0.6553	79	14	150		129	32.1764	4100.04
									128	32.4641	4084
									127	32.7557	4067.74
									126	33.0514	4051.26
									125	33.351	4034.56
									124	33.6546	4017.64
									123	33.9622	4000.5
									122	34.2737	3983.14
									121	34.5891	3965.56
									120	34.9084	3947.78
									119	35.2314	3929.78
									118	35.5583	3911.58
									117	35.8887	3893.18
									116	36.2227	3874.59
									115	36.5602	3855.81
									114	36.901	3836.85
									113	37.2449	3817.73
									112	37.5919	3798.45
									111	37.9417	3779.02
									110	38.294	3759.46
									109	38.6488	3739.79
									108	39.0057	3720.01
									107	39.3643	3700.15
									106	39.7246	3680.22
									105	40.086	3660.25
									104	40.4482	3640.25
									103	40.8109	3620.26
									102	41.1736	3600.29
									101	41.536	3580.38
									100	41.8974	3560.55
									99	42.2574	3540.83
									98	42.6156	3521.26
									97	42.9714	3501.85
									96	43.3242	3482.65
									95	43.6735	3463.69
									94	44.0187	3445.01
									93	44.3593	3426.62
									92	44.6946	3408.57
									91	45.0242	3390.89
									90	45.3474	3373.61
									89	45.6637	3356.76
									88	45.9726	3340.35
									87	46.2737	3324.43
									86	46.5665	3309.01
									85	46.8506	3294.11
									84	47.1257	3279.74
									83	47.3914	3265.92
									82	47.6477	3252.65
									81	47.8942	3239.95
									80	48.1309	3227.8
									79	48.3578	3216.22
									78	48.5748	3205.18
									77	48.7821	3194.69
									76	48.9799	3184.72
									75	49.1684	3175.26
									74	49.3479	3166.29
									73	49.5187	3157.79
									72	49.6813	3149.72
									71	49.8361	3142.06
									70	49.9836	3134.77
									69	50.1243	3127.83
									68	50.259	3121.2
									67	50.3882	3114.83
									66	50.5126	3108.7
									65	50.6328	3102.75
									64	50.7498	3096.95
									63	50.8641	3091.26
									62	50.9767	3085.62

## Sheet: Fig. 3e
Depth (m)	T (℃) @ t=1	T (℃) @ t=2.7	T (℃) @ t=3.25	T (℃) @ t=5	T (℃) @ t=7
0	39.199	25.7623	23.7275	19.3284	16.0226
1.22727	308.711	192.442	175.73	140.432	114.696
2.45455	554.533	353.358	323.265	258.922	211.571
3.68182	760.971	503.937	462.718	372.614	305.132
4.90909	920.527	640.455	591.007	479.503	393.949
6.13636	1033.98	760.273	705.741	577.826	476.718
7.36364	1108.17	861.915	805.298	666.115	552.286
8.59091	1152.78	944.987	888.809	743.216	619.68
9.81818	1177.42	1009.98	956.064	808.308	678.123
11.0455	1189.9	1057.97	1007.37	860.885	727.044
12.2727	1195.56	1090.35	1043.38	900.739	766.081
13.5	1197.52	1108.51	1064.92	927.928	795.079
14.7273	1197.1	1113.63	1072.86	942.745	814.087
15.9545	1194.17	1106.6	1068.04	945.68	823.336
17.1818	1187.3	1088.02	1051.2	937.398	823.233
18.4091	1173.7	1058.21	1023.06	918.711	814.339
19.6364	1149.28	1017.48	984.339	890.562	797.345
20.8636	1109.03	966.207	935.866	854.006	773.058
22.0909	1048.11	905.088	878.658	810.2	742.372
23.3182	963.347	835.243	813.98	760.383	706.245
24.5455	854.923	758.289	743.379	705.86	665.678
25.7727	727.355	676.316	668.653	647.971	621.688
27	589.27	591.772	591.793	588.065	575.286
28.2658	531.809	556.761	559.947	563.072	555.667
29.5316	475.279	521.953	528.239	538.049	535.867
30.7975	420.475	487.537	496.815	513.087	515.952
32.0633	368.115	453.693	465.817	488.273	495.987
33.3291	318.82	420.594	435.379	463.688	476.034
34.5949	273.086	388.399	405.627	439.412	456.152
35.8608	231.275	357.253	376.678	415.519	436.399
37.1266	193.609	327.286	348.64	392.08	416.828
38.3924	160.173	298.611	321.606	369.158	397.491
39.6582	130.928	271.32	295.659	346.813	378.434
40.9241	105.723	245.489	270.869	325.098	359.703
42.1899	84.3186	221.171	247.291	304.06	341.339
43.4557	66.41	198.404	224.967	283.742	323.378
44.7215	51.6463	177.205	203.927	264.177	305.855
45.9873	39.6545	157.573	184.187	245.396	288.801
47.2532	30.0575	139.492	165.751	227.422	272.242
48.519	22.4899	122.931	148.61	210.271	256.201
49.7848	16.6101	107.844	132.747	193.955	240.699
51.0506	12.1086	94.1756	118.132	178.481	225.75
52.3165	8.71261	81.8605	104.729	163.848	211.37
53.5823	6.18782	70.8254	92.4927	150.053	197.566
54.8481	4.33786	60.9914	81.3731	137.086	184.346
56.1139	3.0018	52.276	71.3139	124.933	171.713
57.3797	2.05064	44.5942	62.2557	113.579	159.668
58.6456	1.38305	37.8607	54.1359	103.001	148.209
59.9114	0.921028	31.9906	46.8904	93.1759	137.331
61.1772	0.60569	26.9014	40.4547	84.0777	127.027
62.443	0.3934	22.5133	34.7642	75.6774	117.288
63.7089	0.252403	18.7504	29.7556	67.9446	108.104
64.9747	0.159995	15.5413	25.3672	60.8474	99.4614
66.2405	0.10022	12.8193	21.5396	54.3529	91.3458
67.5063	0.0620476	10.5231	18.2165	48.4276	83.7417
68.7722	0.0379762	8.59649	15.3443	43.0377	76.6321
70.038	0.0229832	6.98883	12.8731	38.1493	69.9992
71.3038	0.013757	5.65449	10.7566	33.729	63.8243
72.5696	0.00814613	4.55295	8.95199	29.7438	58.0881
73.8354	0.00477311	3.64846	7.42024	26.1615	52.7708
75.1013	0.00276808	2.9097	6.12592	22.9509	47.8524
76.3671	0.00158926	2.3095	5.03712	20.0819	43.3127
77.6329	0.000903554	1.82444	4.12529	17.5258	39.1314
78.8987	0.000508826	1.43447	3.36504	15.2552	35.2885
80.1646	0.000283889	1.12257	2.73398	13.2441	31.7642
81.4304	0.000156964	0.87441	2.21246	11.4681	28.5387
82.6962	8.60264e-05	0.677961	1.78335	9.90436	25.5932
83.962	4.67465e-05	0.523239	1.43181	8.5315	22.909
85.2278	2.51918e-05	0.40199	1.14507	7.32976	20.4681
86.4937	1.34667e-05	0.307447	0.912185	6.28087	18.2531
87.7595	7.1427e-06	0.234089	0.723848	5.36807	16.2475
89.0253	3.75975e-06	0.177446	0.572185	4.57599	14.4352
90.2911	1.96448e-06	0.133921	0.450568	3.89066	12.8011
91.557	1.01912e-06	0.100634	0.353453	3.2994	11.3308
92.8228	5.25027e-07	0.0752977	0.276224	2.79076	10.0106
94.0886	2.68665e-07	0.0561019	0.215061	2.35445	8.82779
95.3544	1.36583e-07	0.0416251	0.16682	1.98125	7.77024
96.6203	6.8997e-08	0.0307568	0.128924	1.66293	6.8267
97.8861	3.4641e-08	0.0226337	0.0992733	1.3922	5.98667
99.1519	1.7288e-08	0.0165893	0.0761657	1.16259	5.2404
100.418	8.57801e-09	0.0121109	0.0582279	0.968398	4.57883

## Sheet: Fig. 4
Samples	Type	x-axis	Time from Fo	Error (lower)	Error (upper)		x-axis	Time from Mn	Error (lower)	Error (upper)
103-001, 005#ol2	Group 1	1	223.1	89.1	111		1.5	174.9	57.7	112.3
406-004,012#ol1	Group 1	2	6.8	6.7	6.8		2.5
103-025,009#ol1	Group 1	3	77.2	33.7	44.5		3.5	92.3	38.1	51.9
406-036,004#ol1	Group 1	4	189.2	64.2	107.8		4.5	381.4	161.3	263.1
406-036,004#ol6	Group 1	5	52.1	22.2	30.1		5.5	26.7	20.2	29.2
406-036,004#ol9	Group 1	6	129.8	43.2	64.9		6.5	114.6	41.8	56.2
Z0303-002, 007#ol1	Group 1	7	8.9	8.8	8.9		7.5
Z0303-002, 007#ol2	Group 1	8	192.1	61.5	95.8		8.5	184.5	63.4	94.1
103-025, 009#ol2	Group 2	9	188.7	142.4	831.1		9.5
103-001, 001#ol1	Group 1	11	66.7	25.9	35.7		11.5	48.6	15.8	38.7
103-001, 002#ol2	Group 1	12	28.3	16.1	16.5		12.5	28.1	16	43
406-004, 004#ol1	Group 1	13	106.6	43.4	56.6		13.5	127.8	70.7	68.4
406-004, 004#ol4	Group 1	14	156.6	53.8	78.3		14.5	164.1	98	103.7
Z0303-002, 003#ol1	Group 1	15	6.5	6.4	6.5		15.5
103-001,007#ol1	Group 1	17	2.9	2.8	2.9		17.5
406-002,007#ol1	Group 1	19	602.3	222.4	382.6		19.5	718.1	605.5	552.6
406-004,005#ol1	Group 1	21	294.6	127.3	226.7		21.5	523.9	560.1	296.7
103-025,008#ol1	Group 1	22	62.8	23.2	34.2		22.5	51.3	17.7	30.4
406-036,003#ol4	Group 1	23	25.6	26.4	90.9		23.5	118.5	144	281.5
406-036,003#ol8	Group 1	24	265	128.6	139.9		24.5
Z0303-002, 005#ol1	Group 1	25	6.8	6.7	6.8		25.5
Z0303-002, 020#ol1	Group 1	26	7.1	7	7.1		26.5

## Sheet: Fig. 5
Al/Ti	Fe#		Al/Ti	Fe#		Hu 2021 nature	Al/Ti	Fe#		Tian 2021 Nature	Al/Ti	Fe#		Che 2021 Science	Al/Ti	Fe#
4.0861	30.9428		2.2089	31.4389			2.1064	52.5114			1.9225	64.1398			1.8404	66.1828
6.0725	30.95		1.9334	31.4866			1.4554	95.3378			2.0883	62.2764			1.609	90.4116
6.6928	31.0275		1.7693	31.4879			1.5686	92.199			2.1707	95.0009			1.9479	69.9795
6.8101	31.0333		1.5768	31.4961			1.6494	71.4518			11.7944	94.2204			2.1722	81.8096
11.7647	31.0496		2.0915	31.4961			1.81	89.555			12.5525	97.2229			1.9248	55.1491
8.7146	31.0783		2.0168	31.4961			1.8608	57.1619			10.0184	72.0529			1.832	84.5754
6.4368	31.0783		1.9489	31.5493			3.0166	88.9599			2.3073	58.8986			1.3875	76.0947
6.7227	31.0783		2.1616	31.5504			1.7532	89.2857			2.5669	61.0115			2.0348	58.9328
2.097	31.0969		2.0513	31.5696			1.9497	49.5798			2.2025	49.1629			1.9134	87.2395
3.7524	31.1017		1.9264	31.5722			1.6658	82.4087			3.2199	89.3581			1.3971	90.8771
1.9855	31.1075		16.7843	31.6011			2.0974	94.4775			1.7151	52.0807
4.1435	31.1123		1.9521	31.6456			1.8401	58.1395			2.0804	90.3851			2.2663	45.0641
3.1834	31.1178		2.6517	31.6456			1.6609	75.0169			2.0373	53.2857			1.9123	83.2361
3.9401	31.1512		2.1655	31.6712			2.7753	79.0893			2.842	99.1486			2.2207	44.9774
2.8777	31.1841		2.0064	31.6796			2.652	78.0665							2.1221	60.1779
5.3494	31.218		1.8301	31.6852			2.0044	79.9105							1.6765	64.7519
4.0756	31.219		1.7898	31.6852			1.9585	64.197			2.2609	64.4243			2.186	73.66
1.5686	31.2227		1.849	31.694			1.7163	88.648			1.8836	54.6452			2.1646	46.5872
3.3882	31.2326		2.0359	31.7164			1.9665	91.2176			2.2067	83.802			2.3893	44.1247
3.0735	31.235		2.1699	31.7201			1.452	77.4352			1.9676	55.8986			1.7625	93.8635
7.0414	31.25		1.6361	31.7241			0.8861	99.2287			1.7959	98.3336			2.231	61.3948
4.0628	31.27		2.0813	31.8182			1.6433	84.8148			2.4659	84.1552			2.2647	61.591
2.6045	31.291		2.1622	31.8417			1.95	53.014			2.0508	61.5884			2.3508	48.7055
4.3265	31.2928		2.6144	31.851			2.0746	80.8016			1.9833	53.5087			2.3211	48.2937
2.6055	31.2975		1.583	31.8602			1.9421	47.6302			1.9551	53.9458			2.1044	81.5556
6.7137	31.3142		1.9437	31.8662			1.8969	73.3192			1.8867	53.743			2.0852	50.2402
6.1122	31.3901		1.698	31.8662			2.0479	47.1102			1.922	54.5057			1.8991	69.9004
7.4771	31.3901		2.5234	31.8863			1.7983	44.0415			1.953	54.2279			2.2274	47.7567
4.757	31.4004		1.9194	31.9654			2.1008	70.2921			1.9795	55.9465			2.0025	55.0545
4.4207	31.4126		2.038	31.9899			1.5842	80.5131			2.0355	56.503			1.9091	93.4162
2.0932	31.4288		2.0793	31.9912			2.0593	48.0302			2.0905	58.545			2.3366	98.5369
6.1998	31.4343		1.4641	32.0042			1.6578	56.5679			2.3116	64.6524			1.9186	61.0887
4.2624	31.4428		2.4217	32.0297			1.5287	50			2.0837	79.9677			1.457	67.6561
3.2191	31.4712		2.0168	32.0755			2.1202	97.9379							2.7905	48.5728
3.9948	31.4845		2.1636	32.0887			2.042	52.8771							1.0455	98.9032
3.7768	31.496		2.0209	32.0946			2.0111	52.8727			1.8721	95.9902
3.4111	31.5076		2.5778	32.1155			1.3669	66.7292			1.4828	67.7938			2.2707	42.5984
6.6587	31.5284		2.0203	32.1394			1.8459	54.9907			1.9459	64.6616			2.1309	42.5751
4.6524	31.5638		1.7204	32.1608			1.6083	94.1476			2.1729	49.3654			2.1548	42.174
3.9716	31.5885		3.0501	32.1782							2.1189	47.6601			2.1517	41.1188
6.1733	31.6062		2.1351	32.1821							1.9846	48.4587			1.6206	43.1469
7.3324	31.6456		2.35	32.1821											1.762	42.7468
4.5446	31.6456		1.8475	32.1856											2.0307	42.6481
4.2415	31.7047		2.2129	32.1918							1.9735	50.5954			1.8997	43.1624
6.9311	31.7048		2.1849	32.1958							1.8778	87.4863			1.7145	90.6457
7.2549	31.7241		1.8909	32.1993							2.0092	49.5243			2.0941	55.9622
2.9421	31.7319		2.1198	32.2122							0.8475	55.2628			1.9542	66.8347
2.1236	31.7406		2.4611	32.2581							2.1526	50.5782			1.407	94.9328
2.1847	31.7526		2.2564	32.2581							2.0843	50.5405			1.7371	69.0247
2.9086	31.7822		1.7112	32.2581							1.4254	83.2314			1.6118	73.2646
3.8245	31.7912		1.9008	32.2581							2.1589	51.6159			1.5389	88.8627
5.2392	31.8031		1.9036	32.2581							2.0414	81.7277
1.4361	31.8182		2.0208	32.3194							1.87	77.5738			1.6084	94.9817
7.619	31.8229		2.433	32.3219							1.9912	87.7285			1.7765	91.1192
2.058	31.902		2.2605	32.3246							1.8932	83.3634			1.8975	83.2162
7.4716	31.9038		2.0603	32.3246							2.031	66.868			2.234	60.1835
6.553	31.9419		1.7532	32.3792							1.9582	60.6628			2.1109	48.5557
3.638	31.9459		2.0803	32.3898							2.0627	47.8784			2.058	46.9734
2.8121	31.948		1.8674	32.4111							1.9373	46.6607			2.0125	46.6697
3.9724	32.0032		1.8736	32.4169							1.6038	49.3009			2.2216	46.7224
2.733	32.0182		2.1973	32.4397							1.9328	97.8007			1.9763	48.1106
5.2288	32.0313		1.7184	32.4773							2.4656	97.5635			2.2691	63.5722
4.0302	32.0582		1.8325	32.4916							2.5149	97.4817			1.9895	73.0633
2.8484	32.0687		2.2323	32.5							2.094	95.8946			1.5177	74.8831
3.7718	32.0778		2.437	32.5279							1.8365	94.5054			2.2114	94.4113
7.451	32.0874		2.1792	32.5511							2.1719	93.7147			1.9978	98.5939
2.1943	32.0885		2.0168	32.5648							1.9264	71.9503			2.0975	95.8953
5.2288	32.0921		2.3687	32.5733							1.876	66.4093
2.2035	32.1022		2.1415	32.5733							1.8899	62.2325
5.2288	32.1168		2.0429	32.5784							1.7528	59.3048
2.5953	32.1251		2.807	32.5901							2.0166	57.6662
2.344	32.1428		2.0411	32.5936							1.8581	56.871
3.4087	32.1508		2.2781	32.5991							1.8849	56.703
7.0261	32.1721		1.8123	32.6137							1.9965	57.6334
4.6202	32.215		1.9922	32.6203							1.9192	59.7186
4.1122	32.2277		2.0314	32.6223
4.9774	32.2581		2.7164	32.6347
1.7674	32.2768		1.6963	32.6384							2.0709	49.1755
3.9545	32.3129		2.3046	32.6433							1.9289	47.8243
4.1746	32.3485		1.9529	32.6469							1.9842	46.6743
4.4532	32.3571		2.0576	32.6486							1.9356	64.6399
5.0545	32.3887		1.8256	32.6642							2.3346	50.1906
3.1693	32.4286		1.9289	32.6683							1.9306	55.415
7.1078	32.4448		2.0222	32.6914							2.0909	46.8519
2.5693	32.465		2.0774	32.7103							1.9814	66.1009
3.6601	32.4748		1.7027	32.7248							1.8275	67.4649
5.2288	32.4922		2.6039	32.7402							1.5686	54.05
2.7152	32.525		2.149	32.7456							2.0924	52.8763
4.7021	32.5396		2.2145	32.755							2.319	47.4124
3.356	32.5626		20.6335	32.7641							0.9622	68.6851
3.3333	32.597		1.5851	32.7711
4.6742	32.6006		1.5851	32.7711
5.4969	32.6006		2.0757	32.8125							2.2337	38.8227
9.3195	32.6087		8.8646	32.8265							1.6988	38.9507
2.4268	32.6378		2.1961	32.8542							2.0217	46.9372
2.4778	32.6486		1.7508	32.8557							2.3278	39.4295
4.7491	32.6883			32.8562							2.1424	71.3158
2.3828	32.6931		2.0677	32.8814							2.2191	40.7777
4.4444	32.7103		1.9589	32.9138							1.8972	56.0141
1.9476	32.7554		1.751	32.9154							1.9691	45.0999
3.373	32.7729		2.2291	32.9162							2.1842	54.0807
2.5923	32.7772		1.8364	32.9289							2.3415	40.6336
7.0127	32.8125		1.7297	32.9915
3.1092	32.8729		1.8711	33.0033
4.7726	32.8754		1.7999	33.0579							2.4914	52.858
4.6063	32.8872		2.1103	33.0935							1.7089	85.0951
3.5886	32.9441		1.8157	33.1003							1.8765	41.6422
3.8344	32.9989		2.1601	33.1325							2.4571	64.6965
4.2411	32.9997		1.8794	33.1482							1.6169	41.6136
1.747	33.0219		1.5175	33.1482							1.9462	72.158
5.638	33.0706		2.6492	33.1565							2.4328	38.5967
5.806	33.0748		2.1569	33.1565							1.7808	41.7014
4.7741	33.0855		2.1961	33.1565							1.7831	43.004
4.4012	33.1512		10.2451	33.2145							2.0897	47.6637
2.2731	33.1666		2.2715	33.2246							2.2437	94.744
1.7255	33.1683		1.974	33.2278							2.1954	45.4246
4.2142	33.17		1.6573	33.2339							2.1099	61.3687
4.4566	33.181		2.0044	33.2606							1.7897	83.6293
2.6787	33.1906		1.8736	33.275							2.2669	53.1278
4.6601	33.2283		1.8487	33.2999							1.5525	43.4309
6.0332	33.237		1.8696	33.3021							2.323	38.6475
2.1251	33.2611		2.7589	33.3203							2.3312	56.2318
7.6125	33.264		1.8747	33.3333
4.7491	33.2829		2.3007	33.3333
2.0233	33.2854		2.5704	33.3508							1.4223	87.6462
3.6362	33.2916		1.9929	33.3638							1.306	90.1684
4.4932	33.2957		1.8627	33.3795							1.7605	93.7228
4.8247	33.2975		2.0954	33.4167							1.9164	96.1344
3.8548	33.3084		2.277	33.4282							1.606	92.9812
4.8682	33.3333		2.005	33.4282							1.3322	94.7443
4.7231	33.3333		2.6419	33.4507							1.8469	43.0693
4.5664	33.3684		2.0417	33.4728							1.4946	41.9675
4.3423	33.371		1.9228	33.5157							2.1172	91.6635
3.9677	33.3842		1.8454	33.5254
3.8867	33.3855		1.8596	33.5254
5.0735	33.4		2.0654	33.5366							2.0141	43.0904
4.5169	33.4234		1.8147	33.5463							1.9666	92.6356
4.6852	33.4248		1.3273	33.557							1.9976	43.7064
6.8758	33.4282		2.1252	33.5771							1.7471	90.0015
6.7974	33.4282		2.0039	33.5968							1.883	56.5192
6.1794	33.4282		1.9314	33.6186							1.8369	80.0857
5.065	33.4308		1.8278	33.6641							1.7386	69.5583
7.0826	33.4507		1.5453	33.6799							2.0555	46.4889
4.3137	33.4555		1.3766	33.6888							1.5923	86.4047
4.6478	33.4608		1.7444	33.7268							2.2415	90.185
9.9048	33.4618		1.8133	33.8306							1.7139	87.6427
4.1592	33.463		2.2443	33.8428							1.6464	87.1817
4.1051	33.4752		1.9123	33.8563							1.8831	81.058
4.3716	33.4752		2.084	33.8802							1.8373	76.5739
3.4568	33.4911		2.2409	33.9266							1.7448	72.2685
4.192	33.511		2.2341	33.9674							1.9416	68.3942
4.9551	33.5169		1.8594	33.9734							1.8794	63.8707
6.3326	33.5246		1.916	33.9954							2.1359	60.5988
2.0168	33.5277		1.7831	34.0106							1.9681	58.3129
3.9056	33.529		1.632	34.0148							2.134	57.7873
4.6536	33.5434		2.0168	34.0148							1.7752	57.5491
2.9894	33.552		1.7076	34.0685							1.6406	52.7918
4.8265	33.557		1.8782	34.1246							1.8832	48.3168
4.2853	33.5829		1.7927	34.1698							2.076	47.4633
6.8524	33.6435		1.6865	34.1727
7.7983	33.6435		1.7237	34.1812
4.9856	33.6691		2.4606	34.2052							2.0689	64.7991
4.2388	33.6982		10.4874	34.238							1.9853	79.0745
4.728	33.6991		1.974	34.2538							1.6757	84.0012
2.2327	33.7022		2.1453	34.2729							0.6389	91.0811
4.4444	33.7076		1.8722	34.2969							2.0825	49.2294
3.9819	33.7093		1.8207	34.2983							1.1941	87.6936
4.2656	33.712		1.9442	34.2983							1.869	61.5674
4.8235	33.7137		24.0925	34.3066							1.4723	74.0844
1.8697	33.7202		1.8989	34.3255							1.6759	62.8517
5.026	33.7268		2.089	34.3348							1.6067	62.7569
4.7477	33.7317		1.8736	34.3694							2.1598	43.4803
3.6008	33.7397		1.8173	34.375							2.1461	74.9593
4.0623	33.7555		2.3007	34.375							2.425	49.5843
5.1047	33.7736		2.4269	34.4488							2.3728	61.9904
4.4563	33.7871		1.9216	34.4538							1.5008	83.903
4.8654	33.7939		2.131	34.4828							1.6642	76.7299
3.9523	33.8196		13.0539	34.5004							1.3195	76.0833
3.5657	33.8279		2.7778	34.5013							1.5912	75.1873
4.0844	33.8491		2.3347	34.5044							1.4861	73.6622
4.7446	33.8491		2.2506	34.5044							1.5452	73.771
4.4207	33.8491		2.1902	34.5253							1.8241	72.6003
7.3316	33.8523		1.7532	34.563							1.7487	72.0899
3.9466	33.8553		2.1413	34.5688							2.126	71.2061
3.735	33.8599		1.6058	34.6154							1.7562	67.1398
4.0784	33.8776		2.0655	34.6247							1.7218	62.57
5.6901	33.8983		1.9425	34.6247							1.7836	56.8525
3.375	33.9271		2.6257	34.6727							1.5686	52.5746
2.3328	33.9421		2.3376	34.6913							2.0311	50.241
4.0595	33.9722		1.6278	34.7003							1.9291	48.6038
7.8431	33.9893		2.0706	34.7222							1.78	48.9389
2.9364	34.0182		2.1858	34.8912							1.6181	47.7008
5.5742	34.0402		2.1622	34.9071							1.6973	46.9059
3.5062	34.055		1.8088	34.9127							1.3401	46.7182
4.9424	34.0664		1.7185	34.9219							1.6264	46.0154
6.9256	34.0827		2.0111	34.9265							1.6864	46.1414
5.0835	34.0827		2.4172	34.9265
4.4006	34.0995		2.4784	34.9332
2.5287	34.1072		2.1483	34.9526							2.1036	40.9899
4.0873	34.1151		1.991	34.9601							2.6074	42.1331
6.9688	34.1166		1.6652	35.0193							2.3503	39.6486
3.8945	34.1544		2.2969	35.0579							2.2969	40.0713
4.9332	34.1545		3.0568	35.0701							2.5394	40.3393
6.7666	34.164		2.0603	35.0708							2.3129	42.9958
6.3228	34.1675		1.8356	35.0934							2.5946	52.4715
4.7312	34.1904		2.3529	35.0934							3.1466	98.6197
3.8558	34.191		1.9341	35.1201							3.3609	99.3434
1.602	34.1943		1.81	35.1232							2.4422	42.0477
4.515	34.2117		2.577	35.14							2.6698	41.6813
1.9421	34.2199		2.2832	35.1466							2.4822	41.7136
4.6847	34.238		2.2509	35.2							2.3969	42.7311
6.2507	34.2599		2.446	35.2823							2.5758	42.4978
3.8382	34.2739		1.8301	35.3125							2.567	43.3638
6.4257	34.3066		1.824	35.3732							2.5371	49.6692
5.6416	34.3066		2.194	35.3808							2.4377	66.2946
1.5686	34.3284		1.9869	35.4087							2.5014	73.1086
4.4101	34.3419		1.4864	35.4365							2.3688	78.2043
5.9669	34.4047		1.9821	35.4779
6.935	34.4196		1.8023	35.5086
7.3316	34.4196		2.505	35.5522							2.0999	61.6589
7.4419	34.4328		2.2667	35.5609							1.637	63.8215
2.7702	34.4476		2.0181	35.574							1.7084	61.9966
3.9947	34.4546		1.9219	35.5773							1.6679	50.2085
3.853	34.4555		1.9862	35.7143							2.2445	47.7807
3.7178	34.4712		1.9734	35.7143							2.1356	45.9672
4.9827	34.4712		1.9938	35.7143							2.4023	43.5344
5.4528	34.4802		3.7743	35.7143							2.426	42.2605
4.5169	34.4973		2.0915	35.7143
3.9762	34.5025		2.4749	35.7143
5.7611	34.5086		1.967	35.7143							1.7647	55.0002
4.2854	34.5455		1.9457	35.7143							1.7711	51.3502
3.7255	34.5901		1.5686	35.7143							2.1284	54.9087
5.3595	34.6021		1.706	35.7143							2.1149	87.2144
4.5541	34.6173		1.812	35.7143							2.2118	86.6852
4.892	34.6369		1.5764	35.7143							2.4944	46.9891
4.4498	34.6411		2.7434	35.7143							1.9585	90.047
7.9526	34.7053		1.9902	35.7143							1.9014	76.4421
3.5782	34.7592		1.3379	35.7143
2.658	34.7682		15.9353	35.7143
4.3964	34.7852		1.9689	35.7143							1.6099	82.5548
1.7337	34.7889		1.8086	35.7143							1.7434	79.5724
3.6698	34.8469		2.1676	35.7143							1.5111	87.5243
1.5686	34.8525		1.8989	35.7143							1.8323	68.4439
6.7402	34.8579		1.7438	35.7143							1.4885	84.8058
4.3054	34.8617		2.1004	35.7143							1.5773	85.247
6.6023	34.8684		2.139	35.863							1.8636	72.7256
6.0592	34.8706		1.9388	35.866							1.8854	71.4891
5.2288	34.8985		1.8773	35.867							1.0834	78.3086
4.0454	34.9046		1.9739	35.8779							1.7547	71.6837
4.2484	34.9166		2.1305	35.9133							1.6877	82.7574
3.4987	34.924		2.139	35.9454
5.5524	34.9295		2.0728	36.019
4.8732	34.9978		2.4543	36.0316							1.7549	72.5076
4.5804	35.0022		1.6915	36.0383							1.6784	97.2284
4.0513	35.0316		1.9021	36.0429							2.3671	48.8832
6.5663	35.0576		1.9944	36.0674							2.6857	97.3338
4.7534	35.0808		2.2579	36.1556							0.656	98.0444
4.5528	35.0927		2.5007	36.1585							2.2772	98.6248
7.6688	35.1171		1.8519	36.2096							2.4779	98.0652
4.3854	35.1596		2.0286	36.215							1.7017	77.3246
4.5633	35.163		1.7112	36.2694							2.2815	97.0913
4.7951	35.1795		2.411	36.3067							1.8711	94.8372
5.2848	35.1942		2.1078	36.3208							1.4229	93.0901
3.9283	35.2073		2.3363	36.3234							2.0828	90.5805
6.9204	35.229		1.7532	36.3366							1.6784	86.564
4.4055	35.2447		1.6572	36.4435							1.6316	83.8476
3.8551	35.2637		1.8382	36.4964							1.4723	80.2928
7.2549	35.2726		1.8841	36.5017							1.7014	76.479
3.8959	35.3102		2.277	36.5355							1.5455	72.049
4.7186	35.3113		1.6774	36.608							1.8159	71.4177
4.1905	35.3216		2.1219	36.6126							1.987	61.0561
6.1404	35.3255		1.9714	36.6197							2.134	54.6676
3.0214	35.3308		1.8178	36.6333							2.1959	51.3251
3.9105	35.3516		2.0484	36.6379							2.2058	50.5653
6.7185	35.3554		1.8989	36.6417							2.045	48.8145
3.9305	35.3673		2.0488	36.7212							2.1976	49.2238
4.6617	35.3925		1.8571	36.7361							1.8666	49.5869
7.146	35.4025		1.4379	36.747							1.8009	49.8155
8.6435	35.4278		1.7806	36.7545							1.9452	50.3557
7.4192	35.4296		1.9172	36.7647							2.3142	50.3003
3.3581	35.4424		1.8854	36.7751
4.4563	35.4567		1.8899	36.7888
4.752	35.4691		2.4882	36.8311							2.2292	46.3476
7.3891	35.4827		1.2532	36.8342							2.1759	63.2854
4.8978	35.5194		2.082	36.8936							1.4724	94.1159
4.101	35.5639		2.0673	36.9515							2.0293	94.7753
5.4807	35.5705		7.5148	36.9628							1.9916	88.2719
6.1034	35.5714		1.8654	37.0808							2.1629	88.5588
5.1151	35.5886		10.5882	37.1043							2.2516	43.2229
5.4393	35.5899		2.0053	37.1257							1.939	63.3941
3.9415	35.5947		2.102	37.1714							1.8194	95.1593
6.6587	35.601		1.9524	37.2093							2.3665	47.3619
3.1059	35.6021		13.0382	37.2203							2.3409	54.7778
4.6236	35.6183		1.806	37.2644							0.837	60.3966
1.9481	35.6191		1.6863	37.3055
1.7683	35.7143		2.7451	37.3134
6.4591	35.7143		1.707	37.4937
6.1572	35.7143		1.8502	37.5
5.1541	35.7143		1.8026	37.5354
4.9366	35.7143		2.3405	37.5536
5.2101	35.7143		1.8576	37.5723
6.3556	35.7143		2.0334	37.6205
6.7852	35.7143		1.8875	37.6319
7.2767	35.7143		2.128	37.6344
7.1192	35.7143		1.8145	37.6371
2.2312	35.7143		1.9846	37.6404
3.7056	35.7143		1.8143	37.653
4.5326	35.7541		1.8913	37.6712
4.3573	35.7958		2.1539	37.6782
3.797	35.8139		1.9888	37.6971
3.425	35.8328		1.9554	37.7636
5.2351	35.8382		1.81	37.8861
5.0304	35.8475		7.8431	37.8867
3.8077	35.863		2.1078	37.9075
6.1986	35.863		2.1569	37.931
3.1115	35.8877		1.9183	37.9896
3.2378	35.9431		1.751	38.0165
5.2588	35.9437		1.8681	38.07
4.1262	35.9442		2.3574	38.1811
5.4528	35.9501		2.3401	38.2586
7.105	35.9551		2.139	38.2641
5.1749	35.9931		1.9216	38.3151
4.4154	35.9948		3.6045	38.3387
4.3922	36.0036		2.1078	38.3863
7.5456	36.015		1.9387	38.4078
6.345	36.0316		1.9839	38.4078
3.204	36.0406		1.8039	38.4434
4.3481	36.0586		2.1018	38.4781
4.93	36.0638		1.9369	38.481
7.459	36.0767		1.9635	38.5174
6.3629	36.1702		1.6301	38.5318
4.0436	36.1713		1.9608	38.5325
4.1183	36.1738		2.4794	38.556
7.0428	36.1991		2.137	38.5666
6.1882	36.2096		1.9137	38.5757
3.6988	36.2224		1.8216	38.6289
4.132	36.229		2.046	38.6445
6.6699	36.2389		1.8461	38.6551
2.8819	36.2595		1.9608	38.6783
4.855	36.2608		1.8263	38.6861
5.1299	36.2754		2.4471	38.6932
6.5597	36.3051		9.2495	38.7163
4.4582	36.3067		1.8738	38.7382
4.2764	36.3322		1.8454	38.7658
5.6719	36.353		8.4465	38.7763
4.6858	36.3536		2.0774	38.8128
4.5132	36.3958		1.7697	38.835
2.2172	36.4202		1.5238	38.835
4.76	36.4278		1.7668	38.8759
4.7059	36.452		1.9699	38.8857
4.1603	36.4628		2.219	38.8857
5.9821	36.4656		1.9251	38.9447
3.7247	36.4679		1.6002	38.9749
3.8447	36.4691		1.8461	38.976
3.9466	36.5287		1.7817	39.1164
3.6523	36.5617		1.4973	39.1225
3.5678	36.573		2.119	39.1393
3.7714	36.574		1.8356	39.14
4.2599	36.6067		2.0572	39.1705
4.6757	36.6353		1.6433	39.2336
5.7652	36.6589		2.1176	39.2562
6.0215	36.6625		1.7806	39.2589
2.5704	36.7133		1.8149	39.2615
5.8052	36.7261		2.0488	39.2638
4.9383	36.7283		1.8926	39.2791
3.6612	36.7336		2.2052	39.2884
3.705	36.7531		1.4797	39.3258
4.2726	36.7999		2.1405	39.3258
3.6841	36.8094		2.3292	39.3258
6.2343	36.8113		1.6286	39.3455
3.9233	36.8127		2.0501	39.3487
4.3042	36.8288		2.0103	39.3497
6.5663	36.8342		2.0185	39.3782
3.6723	36.862		1.7809	39.4231
2.4955	36.8705		1.8044	39.4675
2.1319	36.9181		1.8434	39.4787
5.7098	36.9897		1.5515	39.4804
5.6049	36.9921		1.9236	39.5112
4.5541	37.0286		2.1078	39.5792
4.1833	37.0799		1.9798	39.5809
1.6445	37.1657		2.0672	39.5833
5.5984	37.1698		1.9756	39.6218
4.1547	37.3134		1.9586	39.6971
7.1389	37.3134		1.9753	39.7276
6.1451	37.3246		1.7559	39.8981
3.4609	37.3377		2.0197	39.8992
4.2065	37.3509		2.104	39.9215
3.4803	37.3802		9.8871	40.023
4.4323	37.4034		1.7429	40.0298
4.4906	37.424		1.8504	40.0367
2.0214	37.4332		2.1258	40.0577
2.0796	37.5166		1.9078	40.0815
2.0859	37.5264		1.8638	40.0844
2.4165	37.5427		2.04	40.1133
6.4051	37.5762		1.8275	40.1133
2.9327	37.5957		2.035	40.1786
6.519	37.6106		1.9979	40.2844
4.1999	37.6162		1.8487	40.5257
1.6993	37.6205		2.1252	40.6091
2.0346	37.6554		7.7067	40.6091
5.9768	37.6586		1.6728	40.6593
3.5977	37.6636		2.2887	40.6732
4.1561	37.6749		1.4687	40.6818
4.0321	37.69		1.9459	40.7751
3.0341	37.6948		1.5759	40.7895
3.2826	37.6955		1.8934	40.7955
2.5668	37.7254		1.8605	40.8759
3.6136	37.7766		1.7974	40.9461
1.9205	37.7773		1.7028	40.9836
2.3903	37.8075		1.8253	41.0184
2.748	37.8715		1.968	41.0242
4.6168	37.931		1.7364	41.0808
5.2625	37.9476		1.8648	41.1298
2.2816	37.9888		2.1478	41.1845
5.7041	37.9939		1.493	41.2027
3.3078	38.0317		1.8713	41.2186
2.5514	38.0835		1.8281	41.2511
3.0705	38.1071		1.717	41.2533
1.4216	38.1561		1.9281	41.2807
3.6863	38.1805		2.3782	41.3043
1.8175	38.2104		1.9035	41.3483
3.4478	38.2506		2.7934	41.4905
1.775	38.2586		1.8824	41.5313
5.6749	38.4088		2.5339	41.5408
3.4278	38.4355		1.7563	41.5626
2.9031	38.4479		1.2638	41.5694
1.8873	38.4615		2.0654	41.6079
4.1123	38.4615		1.7419	41.6479
6.3774	38.5366		1.914	41.6667
5.6935	38.5479		2.0492	41.6667
5.8824	38.6123		1.8408	41.7981
6.7009	38.6997		1.705	41.9759
4.4558	38.7685		1.9372	42.0222
1.7588	38.7909		1.8805	42.0679
2.5774	38.9192		1.9532	42.0792
3.3124	38.9584		2.049	42.3135
3.465	39.0353		2.5412	42.3616
2.5309	39.0716		1.9028	42.4658
2.8444	39.0954		2.0735	42.5532
5.9757	39.0977		1.9469	42.641
3.9216	39.1945		2.5563	42.6872
6.7331	39.208		1.7748	42.7472
2.3881	39.2157		1.776	42.7632
5.0639	39.2306		3.2086	42.9326
3.4589	39.2472		2.7314	42.9482
3.2767	39.2806		1.601	42.9764
6.6783	39.2977		1.6206	43.0657
2.3007	39.299		1.9092	43.1034
2.8127	39.4007		1.7669	43.1971
5.6353	39.4352		2.6595	43.2551
3.0046	39.4424		1.9451	43.3462
3.5001	39.5257		1.7496	43.4193
1.5406	39.5257		1.6993	43.4783
2.6759	39.5257		1.7613	43.4894
2.9383	39.5407		1.9363	43.5339
5.695	39.5747		1.5233	43.537
7.0368	39.749		2.019	43.6031
2.749	39.7559		3.1831	43.8052
2.4922	39.7801		1.719	43.8116
2.4524	39.8917		2.2038	43.8336
3.4922	39.9344		1.811	43.8555
2.2549	40		1.785	44.0226
1.9342	40.004		1.7609	44.0786
3.1029	40.0048		1.8454	44.0882
2.0944	40.0368		2.264	44.1527
3.741	40.0944		1.7693	44.1527
3.7009	40.1005		2.0572	44.1895
4.4572	40.121		1.6409	44.2478
2.4298	40.1235		1.9334	44.2984
2.4535	40.146		2.6718	44.3548
3.2442	40.1569		1.4682	44.4277
5.2041	40.2065		1.4979	44.5378
3.0383	40.2095		1.8502	44.5609
3.4746	40.2214		1.622	44.8011
4.1307	40.2685		2.06	45.1729
2.7815	40.2924		1.5136	45.2381
3.1058	40.3105		1.8562	45.3234
2.1854	40.3193		1.6294	45.3345
6.2455	40.3266		1.9246	45.5206
2.6321	40.4181		1.6396	45.5854
1.4461	40.4984		1.7245	45.7996
2.2319	40.5888		2.0139	45.8736
5.7792	40.6332		2.1622	45.8797
5.165	40.6332		2.2111	46.0186
2.4401	40.6544		1.8519	46.4908
1.6484	40.6797		2.03	46.5517
1.7665	40.721		1.7386	46.6636
2.1091	40.7422		1.801	46.748
2.3529	40.7595		2.0381	46.8521
4.3922	40.7629		2.0915	46.8604
3.7782	40.7801		2.0101	46.9484
2.8312	40.8065		2.0352	46.9574
3.2818	40.8176		1.8511	47.0588
2.5456	40.8367		1.9216	47.0588
2.6094	40.8466		1.8824	47.2545
4.3037	40.8466		1.5596	47.3538
4.8082	40.9563		1.8361	47.3934
1.7858	40.9574		3.3646	47.4199
2.0474	40.9916		1.5538	47.4299
3.5694	41.0156		1.7112	47.6302
6.0767	41.0205			47.6502
2.6144	41.0345		2.5777	47.6689
3.4559	41.048		2.0072	47.6689
1.9328	41.1302		1.6105	47.846
2.5725	41.1579		1.785	47.8548
3.3111	41.2153		2.015	47.8796
2.2171	41.2952		2.1321	47.9943
2.4039	41.3043		1.629	48.0388
4.085	41.3294		1.9608	48.2266
5.2054	41.3464		2.139	48.3528
6.3809	41.3472		6.8154	48.4017
3.257	41.3578		1.9921	48.5714
4.0224	41.3912		1.7806	48.583
2.6375	41.4407		1.9643	48.6078
6.4139	41.4541		1.7821	48.6882
3.2274	41.5584		1.8382	48.8889
4.5575	41.5718		1.7255	48.9578
3.5918	41.5977		1.7306	48.9691
2.1317	41.636		1.8301	49.0196
3.1495	41.66		2.2531	49.1803
3.1546	41.7323		1.8143	49.3631
2.1176	41.757		1.9218	49.3827
3.3528	41.7686		1.6917	49.4918
1.8301	41.779		1.9608	49.6032
2.438	41.8006		2.0855	49.6503
3.2267	41.8024		1.666	49.7305
3.0965	41.8198		1.4965	49.7419
3.2232	41.8621		1.9403	49.7481
2.2369	41.866		2.0503	49.7512
1.8722	41.9095		2.3725	49.8244
1.7354	41.95		1.6122	49.895
2.0915	41.9745		1.9334	49.9814
6.1069	41.9968		1.9734	50
3.9241	42.0233		7.1611	50.0554
5.478	42.0985		2.5581	50.18
3.3037	42.1646		2.7149	50.2049
1.9919	42.1748		1.8494	50.3731
3.6773	42.1957		1.8845	50.4237
1.426	42.2018		1.1875	50.679
2.6049	42.2218		2.0014	50.7135
2.1781	42.2438		1.7549	50.7283
6.1319	42.2607		1.8951	50.7994
2.9664	42.3051		1.8482	50.8211
2.6667	42.4107		1.8707	50.9666
2.5963	42.414		2.0613	51.0915
5.286	42.4405		1.8739	51.3632
1.87	42.528		1.8467	51.4019
3.366	42.5532		1.8023	51.4706
3.1693	42.5904		2.1521	51.6212
2.0963	42.644			51.8262
5.1524	42.6845		1.9902	51.9542
6.1794	42.7056		1.6821	51.9836
5.9458	42.7938		1.6963	51.9907
2.4982	42.8177		1.9421	52.0881
2.1456	42.8296		1.7291	52.1739
3.3764	42.9384		1.7979	52.1903
3.1272	42.984		1.9786	52.3629
3.4122	43.025		1.8318	52.522
1.4292	43.053		1.7582	52.5292
2.465	43.0657		1.5242	52.5972
6.4354	43.0903		1.909	52.7407
5.6993	43.1205		2.0994	52.7467
1.8131	43.126		1.7142	52.8899
4.0947	43.1723		1.8255	53.0026
4.165	43.1796		6.3011	53.1592
4.4258	43.1894		2.1192	53.406
2.8045	43.2146			53.4874
1.7658	43.2191		2.1527	53.5211
3.7406	43.2243		2.0569	53.5211
4.9385	43.2634			53.869
4.7059	43.2947		1.9699	53.8837
3.2493	43.3775		2.0319	53.9264
7.0742	43.4028		1.3967	54
2.9527	43.5339		1.3967	54
2.5365	43.5393		2.3593	54.0657
2.3376	43.5644		2.0266	54.073
5.8697	43.5644		1.8913	54.086
5.9145	43.5707		1.9405	54.1942
2.0392	43.5866		1.8639	54.2169
3.7535	43.6209			54.2454
2.5641	43.6657		2.0603	54.425
6.8235	43.6767		2.1142	54.5872
3.5854	43.6856		1.794	54.6033
2.0472	43.7284		2.0168	54.6218
3.644	43.7284		2.9281	54.6218
2.988	43.762		1.5349	54.8495
3.7503	43.7942		1.8496	55.1914
2.1583	43.8029		2.0117	55.2059
2.9176	43.8154		1.9182	55.4945
4.7619	43.8424		1.7507	55.6283
3.2278	43.9189		1.991	55.7164
3.3131	43.9717		2.1456	55.9567
3.9428	44.0331		1.7325	56.2599
5.5686	44.1354		2.1696	56.6319
2.3156	44.2478		2.0758	56.7079
4.2411	44.2743		1.7755	56.83
2.3716	44.3332		2.2344	56.83
2.9412	44.3383		1.8909	56.8493
3.2363	44.3686		1.9695	57.0913
2.5098	44.3892		2.0168	57.0953
0.0375	44.3902		1.9856	57.1887
1.7694	44.4181		2.2109	57.3618
4.2805	44.5545		2.3137	57.4803
7.2767	44.6362		1.6641	57.5244
6.9576	44.6429		1.7815	57.5589
2.1348	44.662		1.9202	57.6997
3.2749	44.6655		2.343	58.0122
3.4277	44.6833		2.1317	58.0956
2.2387	44.711		2.3592	58.1395
2.8505	44.7379		2.1786	58.2836
4.183	44.7398		1.8121	58.319
2.3689	44.8011		2.0248	58.4307
1.7054	44.8095		2.069	58.4677
2.1427	44.8148		2.2222	58.5847
2.9497	44.8196		2.0294	58.6843
2.7107	44.9294		2.2786	58.7156
3.9216	44.9459		2.2893	58.7988
3.3696	45.0382		1.8722	58.8003
2.704	45.0581		2.1799	58.8789
4.5464	45.0787		2.1201	58.9194
3.6241	45.1348		2.2751	59.0295
4.0784	45.1467		1.91	59.1885
2.2777	45.1866		1.8473	59.276
2.8507	45.1999		2.2282	59.6462
3.451	45.2899		1.2427	60
3.1812	45.292			60.0131
2.7221	45.3367		2.1935	60.3448
2.2599	45.4032		1.0933	60.3952
2.0392	45.4545		2.1315	60.7256
2.6471	45.5065		2.1694	60.9704
2.261	45.5239		1.9964	61.3057
3.1863	45.6864		1.6055	61.469
8.0672	45.773		3.6228	61.6139
2.0963	45.8124		2.1257	61.6836
2.5205	45.8221		1.6527	61.6939
2.2131	45.869		2.0064	61.7589
2.4169	45.9004		1.5686	61.9335
2.5813	45.975		1.783	62.5847
2.8672	46.0134		1.9676	62.5896
1.9938	46.0275		1.9852	62.8099
1.9245	46.0398			63.1399
2.2357	46.0874		1.3804	63.2411
3.0309	46.122		1.4133	63.7133
2.7426	46.1347		1.4133	63.7133
2.1405	46.2061		1.7387	63.8173
2.4058	46.2302		1.8621	63.9626
1.801	46.2574		1.5959	64.0294
5.1541	46.475		1.9391	64.0315
2.86	46.4804		2.1882	64.2139
1.7817	46.6925		2.364	64.5703
2.8972	46.8621		2.0513	64.722
2.6414	46.9424		2.493	65.0485
3.6408	46.9434		2.0062	65.0629
5.7792	46.9745			65.1424
2.4426	47.1406		1.6066	65.4371
2.4887	47.1939		1.6066	65.4371
2.5558	47.2313		2.1923	65.776
1.785	47.2803		1.9332	66.1027
1.704	47.2879		2.2734	66.5468
2.8894	47.3116		2.2042	66.6807
3.9604	47.3136		2.3292	66.6815
2.1645	47.4026		2.0788	66.7351
3.4693	47.565		2.7045	67.0223
2.8815	47.6661		2.6975	67.2269
2.6049	47.6978		2.465	67.5833
1.9514	47.725		2.2704	67.5865
2.7691	47.7493		2.3253	67.7154
3.3011	47.7528		2.4133	67.8722
2.7638	47.8804		1.8063	68.1544
2.4615	47.9143		2.3265	68.2708
2.4525	48.0669		2.4701	68.3356
2.5203	48.0694		2.4382	68.4536
1.6864	48.082		2.3305	68.6475
2.4401	48.1113		1.9717	69.19
3.2055	48.1425		2.6536	69.2143
2.1594	48.1728		2.1684	69.2356
1.595	48.2439		2.8143	69.2884
1.9725	48.3065		2.0972	69.6913
1.2758	48.3081		2.5359	69.8546
2.3077	48.3168		2.7986	70.4713
2.261	48.5054		2.286	70.6272
1.8531	48.6326		1.9481	70.7044
2.0531	48.6577		2.4557	70.7547
2.1744	48.6577		2.2348	70.8108
1.691	48.6762		2.347	71.4286
2.2393	48.6762		1.827	71.4897
2.1636	48.6857		2.5375	71.9206
3.119	48.6936		1.9634	71.9274
4.9649	48.722		1.5818	72.0468
2.8258	48.7472		2.4272	72.0621
2.6032	48.8225		2.9412	72.1115
2.0614	48.9203		2.0111	72.4534
2.832	48.9496		1.4466	72.5024
1.9756	49.0428		1.4466	72.5024
2.178	49.2481		2.4211	72.6771
4.1426	49.2832		1.448	73.156
1.8018	49.3219		2.6293	73.2839
2.216	49.3888		2.6193	73.472
4.261	49.4317		2.7495	73.6884
2.5798	49.5251		2.2092	73.955
2.5096	49.535		2.5412	74.1102
3.3769	49.5532		1.9544	74.1445
3.681	49.6229		1.7632	74.309
1.913	49.6498		2.2718	74.4388
2.9893	49.6782		1.9703	75.1295
2.1029	49.7019		1.3819	75.6428
1.8867	49.9255		3.2898	77.2636
2.064	49.9415		1.9251	77.2737
2.6341	50.0098		2.2775	77.6266
2.5959	50.1319		2.2677	77.8027
2.2699	50.1366		2.0915	77.951
2.6562	50.2421		1.5686	78.0686
1.3915	50.2811		1.5686	78.0686
2.1986	50.3503		2.2318	78.2361
2.758	50.4058		2.3645	78.5381
2.1798	50.4587		2.3351	78.8787
2.3652	50.6608		2.0566	78.8913
6.9281	50.6742		2.4401	79.6362
2.0668	50.7392		5.1202	79.6787
4.4853	50.7964		1.8052	79.8789
2.7971	50.8097		2.1831	80.1105
3.2876	50.8428		2.4689	80.1603
2.8089	51.0204		1.7062	80.2018
3.6199	51.068		1.9964	80.292
1.8264	51.0798		1.6823	81.4271
2.2898	51.0839		2.6092	81.4751
1.9306	51.0907		2.1985	81.9095
1.7673	51.2534		2.3453	82.0896
1.7025	51.2805		2.3054	82.1107
3.2784	51.3096		2.0846	82.3913
1.7142	51.32		2.8033	82.6923
1.8809	51.3565		2.0782	82.8025
1.7379	51.3632		2.0454	83.1152
2.8349	51.381		2.2607	83.1476
3.0291	51.4334		1.7557	83.4428
3.2843	51.4334		1.5238	83.8726
2.9654	51.5464		1.8764	84.5411
3.0757	51.5612		1.5686	84.778
2.0798	51.5787		2.7179	84.8921
2.3249	51.5844		2.5389	85.2018
1.7486	51.6512		1.9401	85.8369
1.643	51.7114		1.6305	86.0246
1.9326	51.7272		2.3529	86.7824
3.0554	51.8096			87.1108
2.1034	51.8727		2.3764	87.1528
2.4178	51.8812		1.8201	87.5341
2.127	51.9031		2.4107	87.8121
2.2776	52.1004		2.4165	88.4709
1.5721	52.1672		2.47	89.0819
2.1241	52.2229		2.2059	89.1676
5.4902	52.2508		1.7569	89.3201
1.8491	52.3125		1.8916	90.0218
2.8536	52.4229		2.2847	90.0963
3.2787	52.4999		1.479	90.2457
2.3529	52.6316		3.0303	90.2739
8.979	52.6794		1.611	90.7343
1.9872	52.6827		1.6103	90.7697
1.595	52.8996		1.6239	91.147
3.0463	52.9242		2.4471	91.2652
3.5885	52.9412		1.9018	91.3063
2.1989	52.9785		1.796	91.5768
5.1386	53.0726		3.393	91.8354
1.7086	53.1337		1.8263	91.8476
2.4575	53.1752		1.6387	91.8586
2.5668	53.1832		2.6818	92.0397
2.3604	53.3434		2.1047	92.7618
2.4426	53.3643		2.7557	93.1514
2.1812	53.3717		2.2312	93.2836
1.6139	53.5018		2.417	93.2836
2.3903	53.575		2.3328	93.4579
1.6639	53.6168		1.5935	93.5352
2.4905	53.6318		2.1911	93.6838
2.0055	53.6332		2.3333	94.3541
3.3412	53.7222		1.8904	94.3783
2.5882	53.9662		1.9674	94.678
2.3123	53.9773		1.9608	94.8882
4.7751	54.044		2.4457	95.9025
3.176	54.0595		2.937	95.9283
1.7795	54.093		1.4369	96.1675
23.1559	54.1509		1.3709	96.6467
2.9527	54.1904		2.6251	96.6514
4.2826	54.2294		2.6718	96.662
2.1703	54.322		2.3049	96.8413
2.4792	54.3552		1.7429	98.1175
2.2314	54.3604		2.2692	98.3681
1.9437	54.4304		2.7682	98.6717
1.8669	54.49		2.3881	98.8092
2.7451	54.5213		1.5931	98.9432
2.8627	54.5455		2.7721	98.9976
1.6283	54.6556
4.8778	54.8156
3.0532	54.8361
2.9712	54.8469
2.4281	55.0531
1.5351	55.8846
1.8756	56.485
2.5786	56.5331
2.4499	56.5788
1.9111	56.701
2.8794	56.7308
1.745	56.7606
3.1622	56.7609
5.3111	56.9307
2.0407	57.0388
1.9608	57.0629
2.2097	57.137
2.2133	57.1757
1.1034	57.3567
2.3097	57.3652
2.1914	57.3996
2.169	57.4039
2.0969	57.4807
2.0867	57.5035
1.9611	57.5453
2.4193	57.7023
2.2573	57.7689
3.3053	57.7825
1.8277	57.7932
1.9821	57.9585
2.0561	58.1015
1.6517	58.1395
2.6144	58.2834
2.4206	58.37
1.9014	58.5305
2.3469	58.6114
1.8368	58.6258
1.6632	58.8171
2.3712	58.872
1.9952	58.8988
2.9463	58.9812
2.4242	59.1502
1.6314	59.3372
2.5856	59.4493
2.3076	59.7015
2.0337	59.8367
1.9332	59.8405
1.7775	59.8779
1.6363	59.9639
2.0037	60.036
2.4626	60.3618
1.8163	60.3693
1.4524	60.4165
1.8361	60.5722
1.4939	60.8403
1.4813	60.8719
2.1995	60.9191
2.1053	61.2201
4.9774	61.3626
1.8775	61.3863
2.7051	61.4492
2.2951	61.6114
2.4107	61.6381
1.5833	61.6612
2.4672	61.7258
2.4446	61.7834
1.8677	61.9526
3.3024	62.0752
2.0697	62.0805
1.9191	62.0918
2.0255	62.3312
1.7307	62.4189
1.9251	62.8162
5.2827	62.8183
2.0743	63.1025
1.8856	63.268
2.0286	63.3482
1.9784	63.3744
1.9251	63.4615
2.0817	63.5475
2.2562	63.6646
2.9188	63.7952
2.3457	64.0968
1.5452	64.1335
1.6925	64.5604
2.366	64.6388
1.8347	64.9511
3.7996	65.0685
2.1662	65.1995
2.2704	65.3846
2.5	65.3999
3.0719	65.4163
2.9009	65.4676
1.7751	65.7738
1.801	65.7745
1.7945	65.778
1.7787	66.1619
2.0287	66.2154
1.55	66.3632
6.4926	66.5446
1.6435	66.6516
1.8846	66.894
1.3842	66.9927
1.8922	67.0661
2.0595	67.0732
1.5986	67.4688
1.8231	67.5257
1.5544	67.8138
1.4177	67.9215
1.8586	67.9523
1.5019	68.1749
1.5746	68.1857
1.8308	68.2125
1.9968	68.2624
1.8408	68.272
2.3529	68.3187
1.6968	68.5079
1.9328	68.6019
2.0479	68.7583
1.7585	68.84
2.0189	69.1577
1.7166	69.2771
2.0415	69.354
1.8181	69.5573
1.5686	69.6008
1.5875	70.0575
4.9755	70.0972
1.9601	70.2037
2.3604	70.2301
1.4537	70.3048
1.6687	70.3402
1.6723	70.5292
2.4872	70.7185
1.6961	71.1976
1.824	71.356
2.1517	71.4286
1.4764	71.4989
1.7569	71.6332
3.9216	71.7054
1.6652	71.8378
1.92	71.9376
1.7413	72.0996
1.7275	72.167
1.9898	72.2037
1.618	72.3619
1.8574	72.6257
2.1328	72.8745
1.5003	72.9113
1.4909	72.9153
2.0025	73.0446
1.7773	73.2094
1.5965	73.5401
2.4211	73.5874
5.5795	73.5941
1.4154	73.6629
1.6125	73.7804
1.9918	73.856
1.8711	74.4706
1.8454	74.7664
1.7212	74.8754
1.3975	75.0246
1.7927	75.044
1.8054	75.2135
1.8824	75.2745
1.7355	75.2873
1.4878	75.3833
1.3422	75.9569
1.9107	76.2238
1.5116	76.371
1.578	76.4279
1.965	76.6733
2.5412	77.4413
2.2718	77.4783
2.2882	77.8689
1.6341	78.0392
1.8147	78.5238
1.8316	79.1021
1.4306	79.1905
1.5849	79.4745
1.6951	79.8932
1.6299	79.9555
1.6429	80.0918
2.0353	80.292
1.8354	80.4333
1.577	80.7492
2.0111	80.7645
1.8501	80.7813
1.9537	81.0015
1.8242	81.4774
2.1133	82.1859
1.6217	82.3516
1.7489	82.3781
1.7031	83.1139
1.5596	83.4492
1.4334	83.9564
1.6167	84.0226
1.2221	84.5435
2.2306	84.8963
1.3968	85.0705
2.0684	85.2018
2.4382	85.285
2.0301	85.4554
1.096	85.4737
2.1918	85.6124
1.8788	86.049
1.7054	86.5334
1.555	86.6369
1.5761	86.8192
1.6534	86.8739
1.8982	87.2705
1.5457	87.4126
1.549	87.5676
1.804	87.6677
2.0983	87.6736
0.7932	87.7038
1.5954	87.9109
1.7301	87.94
1.5286	88.2922
4.0967	88.6187
1.8271	88.8742
1.2796	89.0216
4.3822	89.0893
1.3	89.4728
1.9771	89.5255
1.7705	90.2937
1.6265	90.3052
1.496	91.3824
2.5322	91.7431
1.6247	91.8447
1.5439	91.8756
1.3292	91.9786
0.9776	92.231
1.9118	92.2362
2.0435	92.3456
1.0756	92.984
1.3705	93.0196
1.0595	93.1884
1.9869	93.2429
1.4526	93.3575
1.8439	93.4941
1.8795	93.8225
2.131	93.906
1.9468	94.1248
0.9202	94.1263
1.691	94.3904
2.2975	94.396
1.1161	94.626
2.5916	95.1684
1.6694	95.2349
1.2388	95.7708
1.7279	95.8232
1.1749	95.8651
1.3266	95.9465
2.2309	95.9515
1.9096	95.9916
1.8587	96.8825
1.0904	96.8976
2.0915	97.3373
1.7776	97.3545
1.8454	97.8035
9.1293	97.8643
1.4156	97.8849
1.5122	97.931
1.8454	98.1847
1.7668	98.3758
1.8969	98.5359
1.733	98.9169
1.5824	98.97
2.5199	98.9809
1.4831	99.068
2.8587	99.1087
2.4406	99.2183
1.8095	99.2859
1.6402	99.3139
2.0161	99.3784
2.2451	99.5252
1.7429	99.6168
2.2935	99.6482
1.6416	99.6666

## Sheet: Fig. 6
Unit Number	Resurfacing age	Min. Flow Thickness [m]	Max. Flow Thickness [m]
						Age (Ga)	Flux	Uncertainty
P4	3.48	30.8947	49.9045			1.68	755.919	99.9646
P5	3.48	41.4811	45.8732			1.73	22971.5	9100.23
P7	3.48	21.4461	28.7102			2.01	6033.21	873.962
P8	3.47	32.3522	40.7497			2.03	33981.5	10706.5
P12	3.42	38.1911	51.7384			2.08	8656.85	1553.47
P15	3.34	36	81.5556			2.09	146460	54647.6
P17	3.32	28.7102	32.3522			2.14	19226	2929.52
P19	3.31	45.507	59.0828			2.26	6899.8	1496.54
P20	3.12	28.7102	86.357			2.38	486.423	96.8752
P22	3.08	24.3482	29.8022			2.41	5895.88	2527.63
P24	3	43.6764	85.618			2.59	2090.43	734.474
P25	2.96	19.273	26.1645			2.83	471.614	135.314
P25	2.96	41.4811	57.9803			2.88	2588.26	624.492
P26	2.96	28.7102	40.7497			2.92	1742.04	259.599
P28	2.94	25.0745	42.9445			2.93	128642	21729
P31	2.88	28.7102	46.9722			2.94	14496.3	3808.99
P33	2.59	25.4377	32.3522			2.96	209925	12075.8
P33	2.59	36	52.8392			3	141278	45825.2
P36	2.41	29.0741	72.7021			3.08	1749.72	176.103
P37	2.38	32.3522	48.4381			3.09	35622.9	9319.75
P40	2.14	35.635	48.4381			3.1	11776.8	1493.13
P45	2.09	32.3522	70.8594			3.12	31995.2	16029.6
P47	2.08	28.3463	40.7497			3.25	1231.47	254.663
P49	2.01	32.3522	43.3104			3.26	33178.1	2581.78
P52	1.73	27.6188	63.8634			3.31	57752.5	7493.08
P53	1.68	32.3522	42.2127			3.32	94602.6	4876.51
IN3	2.96	26.1645	36			3.34	64478.7	24988.5
IN4	2.93	28.7102	40.384			3.42	9901.56	870.588
C5	3.32	28.7102	42.9445			3.45	29225.7	14200.1
N2	3.63	33.0814	53.5732			3.46	317852	48973.5
N4	3.63	32.7168	41.4811			3.47	53176.6	6110.58
N7	3.5	32.3522	44.7746			3.48	131959	2789.24
N9	3.48	24.7113	28.7102			3.5	5421.54	873.126
N14	3.25	28.7102	43.6764			3.53	22288	2131.53
N16	3.09	28.3463	48.4381			3.62	70392.3	15125.4
I4	2.74	22.1711	32.3522			3.63	166866	8351.45
I17	3.26	21.4461	25.0745			3.66	8257.01	761.493
I22	2.96	44.4085	64.9674			3.67	7871.23	2309.98
I23	2.92	32.3522	43.6764			3.68	385543	130677
I24	2.83	36	64.9674			3.69	59723.2	28789.3
I29	2.26	32.3522	50.2712			3.71	6823.17	317.982
T1	3.8	43.3104	48.8046			3.75	24972.6	1208.02
T2	3.76	55.4089	221.487			3.76	29296	17571.3
T3	3.75	44.0424	56.5107			3.8	10064.2	599.851
T4	3.75	41.8469	45.507
T6	3.71	41.1154	45.1408
T10	3.69	72.7021	208.017
T12	3.68	61.6563	124.886
T13	3.67	46.9722	85.9875
T14	3.66	43.3104	52.1053
T17	3.63	43.3104	50.2712
T18	3.62	81.1865	125.629
T26	3.46	43.3104	64.9674
H5	3.53	43.3104	52.4722
H6	3.46	62.0241	119.318
H7	3.45	45.1408	130.459
H9	3.42	39.6529	57.6128
H11	3.1	25.0745	32.3522
P58	2.03	6	5.5
